# Supplementary material for: Integration of eQTL and GEO Datasets to Identify Genes Associated with Breast Ductal Carcinoma In Situ
Source: Curr Issues Mol Biol. 2025 Sep 11;47(9):747. doi: 10.3390/cimb47090747 (PMC12468441; doi:10.3390/cimb47090747)
Supplement: Supplementary file 1 [file cimb-47-00747-s001.zip]

Archive with 4 entries (4 files):
- Supplemental Tables.xlsx
- Supplementary Figures S1.pdf
- Supplementary Figures S2.pdf
- Supplementary Figures S3.pdf
