# Supplementary material for: Integration of eQTL and GEO Datasets to Identify Genes Associated with Breast Ductal Carcinoma In Situ
Source: Curr Issues Mol Biol. 2025 Sep 11;47(9):747. doi: 10.3390/cimb47090747 (PMC12468441; doi:10.3390/cimb47090747)
Supplement: Supplementary file 1 [file cimb-47-00747-s001.zip › Supplemental Tables.xlsx]

## Sheet: Tables
SUPPLEMENTARY TABLES
Table S1: Summary of data sources from GEO database
Table S2: Randomly selected DCIS and normal breast tissue samples of GEO cases
Table S3: Summary of data source of different eQTL Traits
Table S4: Summary of data source of DCIS
Table S5: SNPs used as genetic instruments in Mendelian randomization analysis
Table S6: SNPs for DCIS Mendelian randomization
Table S7: Estimates of causal effect of genes on DCIS
Table S8: Heterogeneity analysis of SNPs
Table S9: Horizontal pleiotropy in mendelian randomization analysis of DCIS
Table S10: Screening of exposure genes that meet the criteria
Table S11：GO enrichment analysis results
Table S12: KEGG enrichment analysis results

## Sheet: TableS1
Table S1: Summary of data sources from GEO database
GEO Accession	Platform ID	Public Status	Pubmed_ID	Type	Number of Cases
GSE7782	GPL5326	Public on Nov 24 2008	19088042	Expression profiling by array	111
GSE16873	GPL96	Public on Sep 08 2009	19700746	Expression profiling by array	40
GSE21422	GPL570	Public on Apr 11 2011	21314937	Expression profiling by array	19
GSE59246	GPL13607	Public on Jul 07 2016	27396337	Expression profiling by array	70

## Sheet: Table S2
Table S2: Sample_geo_accession of DCIS and normal tissue
GEO Accession	!Sample_geo_accession	!Sample_status	!Sample_channel_count	!Sample_organism_ch1	Type	!Sample_data_row_count
GSE7882	GSM193825	Public on Nov 24 2008	2	Homo sapiens	Sample Type:DCIS;Grade:1	36288
	GSM193827	Public on Nov 24 2008	2	Homo sapiens	Sample Type:DCIS;Grade:1	36288
	GSM193831	Public on Nov 24 2008	2	Homo sapiens	Sample Type:DCIS;Grade:1	36288
	GSM193834	Public on Nov 24 2008	2	Homo sapiens	Sample Type:DCIS;Grade:1	36288
	GSM193838	Public on Nov 24 2008	2	Homo sapiens	Sample Type:DCIS;Grade:1	36288
	GSM193845	Public on Nov 24 2008	2	Homo sapiens	Sample Type:DCIS;Grade:1	36288
	GSM193847	Public on Nov 24 2008	2	Homo sapiens	Sample Type:DCIS;Grade:1	36288
	GSM193881	Public on Nov 24 2008	2	Homo sapiens	Sample Type:Normal;Grade:2	36288
	GSM193885	Public on Nov 24 2008	2	Homo sapiens	Sample Type:Normal;Grade:2	36288
	GSM193902	Public on Nov 24 2008	2	Homo sapiens	Sample Type:Normal;Grade:2	36288
	GSM193929	Public on Nov 24 2008	2	Homo sapiens	Sample Type:Normal;Grade:2	36288
	GSM193887	Public on Nov 24 2008	2	Homo sapiens	Sample Type:Normal;Grade:3	36288
	GSM193913	Public on Nov 24 2008	2	Homo sapiens	Sample Type:Normal;Grade:3	36288
	GSM193878	Public on Nov 24 2008	2	Homo sapiens	Sample Type:Normal;Grade:NA	36288
GSE16873	GSM422876	Public on Sep 08 2009	1	Homo sapiens	ductal carcinoma in situ epithelium	22283
	GSM422879	Public on Sep 08 2009	1	Homo sapiens	ductal carcinoma in situ epithelium	22283
	GSM422882	Public on Sep 08 2009	1	Homo sapiens	ductal carcinoma in situ epithelium	22283
	GSM422886	Public on Sep 08 2009	1	Homo sapiens	ductal carcinoma in situ epithelium	22283
	GSM422889	Public on Sep 08 2009	1	Homo sapiens	ductal carcinoma in situ epithelium	22283
	GSM422892	Public on Sep 08 2009	1	Homo sapiens	ductal carcinoma in situ epithelium	22283
	GSM422895	Public on Sep 08 2009	1	Homo sapiens	ductal carcinoma in situ epithelium	22283
	GSM422898	Public on Sep 08 2009	1	Homo sapiens	ductal carcinoma in situ epithelium	22283
	GSM422902	Public on Sep 08 2009	1	Homo sapiens	ductal carcinoma in situ epithelium	22283
	GSM422906	Public on Sep 08 2009	1	Homo sapiens	ductal carcinoma in situ epithelium	22283
	GSM422909	Public on Sep 08 2009	1	Homo sapiens	ductal carcinoma in situ epithelium	22283
	GSM422912	Public on Sep 08 2009	1	Homo sapiens	ductal carcinoma in situ epithelium	22283
	GSM422873	Public on Sep 08 2009	1	Homo sapiens	histologically normal breast epithelium	22283
	GSM422877	Public on Sep 08 2009	1	Homo sapiens	histologically normal breast epithelium	22283
	GSM422880	Public on Sep 08 2009	1	Homo sapiens	histologically normal breast epithelium	22283
	GSM422883	Public on Sep 08 2009	1	Homo sapiens	histologically normal breast epithelium	22283
	GSM422887	Public on Sep 08 2009	1	Homo sapiens	histologically normal breast epithelium	22283
	GSM422890	Public on Sep 08 2009	1	Homo sapiens	histologically normal breast epithelium	22283
	GSM422893	Public on Sep 08 2009	1	Homo sapiens	histologically normal breast epithelium	22283
	GSM422896	Public on Sep 08 2009	1	Homo sapiens	histologically normal breast epithelium	22283
	GSM422899	Public on Sep 08 2009	1	Homo sapiens	histologically normal breast epithelium	22283
	GSM422903	Public on Sep 08 2009	1	Homo sapiens	histologically normal breast epithelium	22283
	GSM422907	Public on Sep 08 2009	1	Homo sapiens	histologically normal breast epithelium	22283
	GSM422910	Public on Sep 08 2009	1	Homo sapiens	histologically normal breast epithelium	22283
GSE21422	GSM535604	Public on Apr 11 2011	1	Homo sapiens	DCIS	54675
	GSM535605	Public on Apr 11 2011	1	Homo sapiens	DCIS	54675
	GSM535606	Public on Apr 11 2011	1	Homo sapiens	DCIS	54675
	GSM535607	Public on Apr 11 2011	1	Homo sapiens	DCIS	54675
	GSM535608	Public on Apr 11 2011	1	Homo sapiens	DCIS	54675
	GSM535613	Public on Apr 11 2011	1	Homo sapiens	healthy	54675
	GSM535614	Public on Apr 11 2011	1	Homo sapiens	healthy	54675
	GSM535615	Public on Apr 11 2011	1	Homo sapiens	healthy	54675
	GSM535616	Public on Apr 11 2011	1	Homo sapiens	healthy	54675
	GSM535617	Public on Apr 11 2011	1	Homo sapiens	healthy	54675
GSE59246	GSM1431326	Public on Jul 07 2016	1	Homo sapiens	Ductal carcinoma in situ (DCIS)	62976
	GSM1431327	Public on Jul 07 2016	1	Homo sapiens	Ductal carcinoma in situ (DCIS)	62976
	GSM1431328	Public on Jul 07 2016	1	Homo sapiens	Ductal carcinoma in situ (DCIS)	62976
	GSM1431267	Public on Jul 07 2016	1	Homo sapiens	Normal breast tissue	62976
	GSM1431290	Public on Jul 07 2016	1	Homo sapiens	Normal breast tissue	62976
	GSM1431310	Public on Jul 07 2016	1	Homo sapiens	Normal breast tissue	62976

## Sheet: Table S3
Table S3: Summary of data source of different eQTL Traits
ID	Trait	Population	Sample_size	Nsnp
eqtl-a-ENSG00000184100	ENSG00000184100	European	16627	17287
eqtl-a-ENSG00000164136	ENSG00000164136	European	31684	18204
eqtl-a-ENSG00000085982	ENSG00000085982	European	9188	18324
eqtl-a-ENSG00000254325	ENSG00000254325	European	4677	17996
eqtl-a-ENSG00000224614	ENSG00000224614	European	5502	18774
eqtl-a-ENSG00000147130	ENSG00000147130	European	9188	10125
eqtl-a-ENSG00000151689	ENSG00000151689	European	31684	17398
eqtl-a-ENSG00000240342	ENSG00000240342	European	5502	18004
eqtl-a-ENSG00000120903	ENSG00000120903	European	31684	20284
eqtl-a-ENSG00000211669	ENSG00000211669	European	8269	19617
eqtl-a-ENSG00000204344	ENSG00000204344	European	14263	41986
eqtl-a-ENSG00000107929	ENSG00000107929	European	31684	19320
eqtl-a-ENSG00000206077	ENSG00000206077	European	17261	19780
eqtl-a-ENSG00000099795	ENSG00000099795	European	14263	17870
eqtl-a-ENSG00000198692	ENSG00000198692	European	9188	10125
eqtl-a-ENSG00000197093	ENSG00000197093	European	31684	16136
eqtl-a-ENSG00000103245	ENSG00000103245	European	31684	20050
eqtl-a-ENSG00000255438	ENSG00000255438	European	4169	17871
eqtl-a-ENSG00000168118	ENSG00000168118	European	26609	18407
eqtl-a-ENSG00000260487	ENSG00000260487	European	3831	12147
eqtl-a-ENSG00000213024	ENSG00000213024	European	31684	19092
eqtl-a-ENSG00000254184	ENSG00000254184	European	9188	15517
eqtl-a-ENSG00000174231	ENSG00000174231	European	31684	20608
eqtl-a-ENSG00000197932	ENSG00000197932	European	6421	10124
eqtl-a-ENSG00000267270	ENSG00000267270	European	20028	15426
eqtl-a-ENSG00000260992	ENSG00000260992	European	22495	19426
eqtl-a-ENSG00000236875	ENSG00000236875	European	5502	15859
eqtl-a-ENSG00000074276	ENSG00000074276	European	14263	16040
eqtl-a-ENSG00000175198	ENSG00000175198	European	31684	18937
eqtl-a-ENSG00000012660	ENSG00000012660	European	31684	19103
eqtl-a-ENSG00000109606	ENSG00000109606	European	31470	19520
eqtl-a-ENSG00000139437	ENSG00000139437	European	31470	17296
eqtl-a-ENSG00000206172	ENSG00000206172	European	6421	15861
eqtl-a-ENSG00000180712	ENSG00000180712	European	25262	20814
eqtl-a-ENSG00000258976	ENSG00000258976	European	9403	17473
eqtl-a-ENSG00000147601	ENSG00000147601	European	14263	17930
eqtl-a-ENSG00000251578	ENSG00000251578	European	5502	16216
eqtl-a-ENSG00000204983	ENSG00000204983	European	12011	16226
eqtl-a-ENSG00000133030	ENSG00000133030	European	28917	17497
eqtl-a-ENSG00000184860	ENSG00000184860	European	26196	24208
eqtl-a-ENSG00000160972	ENSG00000160972	European	31684	15534
eqtl-a-ENSG00000167118	ENSG00000167118	European	31684	17791
eqtl-a-ENSG00000257135	ENSG00000257135	European	22495	20147
eqtl-a-ENSG00000136710	ENSG00000136710	European	26609	16984
eqtl-a-ENSG00000117262	ENSG00000117262	European	11496	12988
eqtl-a-ENSG00000101210	ENSG00000101210	European	31470	19670
eqtl-a-ENSG00000135930	ENSG00000135930	European	31684	18633
eqtl-a-ENSG00000119681	ENSG00000119681	European	26410	17901
eqtl-a-ENSG00000201098	ENSG00000201098	European	4339	16757
eqtl-a-ENSG00000227543	ENSG00000227543	European	10577	14710
eqtl-a-ENSG00000108389	ENSG00000108389	European	31684	16331
eqtl-a-ENSG00000010818	ENSG00000010818	European	31684	18078
eqtl-a-ENSG00000138036	ENSG00000138036	European	31470	19392
eqtl-a-ENSG00000213790	ENSG00000213790	European	4022	15565
eqtl-a-ENSG00000234175	ENSG00000234175	European	4656	18064
eqtl-a-ENSG00000144224	ENSG00000144224	European	31684	17162
eqtl-a-ENSG00000142166	ENSG00000142166	European	31684	17550
eqtl-a-ENSG00000233901	ENSG00000233901	European	5502	17376
eqtl-a-ENSG00000221916	ENSG00000221916	European	26609	18892
eqtl-a-ENSG00000211978	ENSG00000211978	European	5502	15029
eqtl-a-ENSG00000057757	ENSG00000057757	European	25690	17077
eqtl-a-ENSG00000166797	ENSG00000166797	European	31684	17517
eqtl-a-ENSG00000138172	ENSG00000138172	European	31684	17015
eqtl-a-ENSG00000159723	ENSG00000159723	European	30013	14679
eqtl-a-ENSG00000102125	ENSG00000102125	European	9188	10125
eqtl-a-ENSG00000101321	ENSG00000101321	European	21252	15214
eqtl-a-ENSG00000120709	ENSG00000120709	European	31684	15968
eqtl-a-ENSG00000115183	ENSG00000115183	European	25690	19559
eqtl-a-ENSG00000172236	ENSG00000172236	European	31086	21925
eqtl-a-ENSG00000198754	ENSG00000198754	European	4169	16556
eqtl-a-ENSG00000196935	ENSG00000196935	European	31684	18293
eqtl-a-ENSG00000254429	ENSG00000254429	European	4994	16037
eqtl-a-ENSG00000083838	ENSG00000083838	European	31684	14803
eqtl-a-ENSG00000170185	ENSG00000170185	European	31684	18366
eqtl-a-ENSG00000217078	ENSG00000217078	European	4994	17120
eqtl-a-ENSG00000262884	ENSG00000262884	European	4169	17738
eqtl-a-ENSG00000131849	ENSG00000131849	European	31684	14987
eqtl-a-ENSG00000059804	ENSG00000059804	European	28917	19485
eqtl-a-ENSG00000236756	ENSG00000236756	European	3831	13229
eqtl-a-ENSG00000166557	ENSG00000166557	European	31684	19898
eqtl-a-ENSG00000204673	ENSG00000204673	European	26395	18853
eqtl-a-ENSG00000114982	ENSG00000114982	European	20416	13962
eqtl-a-ENSG00000213204	ENSG00000213204	European	25352	17742
eqtl-a-ENSG00000164241	ENSG00000164241	European	25262	18573
eqtl-a-ENSG00000196275	ENSG00000196275	European	27954	13940
eqtl-a-ENSG00000143450	ENSG00000143450	European	14263	16187
eqtl-a-ENSG00000259772	ENSG00000259772	European	22495	16469
eqtl-a-ENSG00000126217	ENSG00000126217	European	26196	19496
eqtl-a-ENSG00000117643	ENSG00000117643	European	26609	17333
eqtl-a-ENSG00000079432	ENSG00000079432	European	31684	18383
eqtl-a-ENSG00000005175	ENSG00000005175	European	31644	19784
eqtl-a-ENSG00000254454	ENSG00000254454	European	9414	15576
eqtl-a-ENSG00000182636	ENSG00000182636	European	31470	20907
eqtl-a-ENSG00000125997	ENSG00000125997	European	9065	15232
eqtl-a-ENSG00000267764	ENSG00000267764	European	4339	16514
eqtl-a-ENSG00000082397	ENSG00000082397	European	31470	19488
eqtl-a-ENSG00000156795	ENSG00000156795	European	31684	18301
eqtl-a-ENSG00000108963	ENSG00000108963	European	31684	20146
eqtl-a-ENSG00000211945	ENSG00000211945	European	5502	16653
eqtl-a-ENSG00000140443	ENSG00000140443	European	31470	20114
eqtl-a-ENSG00000184260	ENSG00000184260	European	14263	13990
eqtl-a-ENSG00000239246	ENSG00000239246	European	5502	15191
eqtl-a-ENSG00000140986	ENSG00000140986	European	31684	20000
eqtl-a-ENSG00000264456	ENSG00000264456	European	5502	16227
eqtl-a-ENSG00000117676	ENSG00000117676	European	31684	16468
eqtl-a-ENSG00000133063	ENSG00000133063	European	26196	17167
eqtl-a-ENSG00000264608	ENSG00000264608	European	5502	14560
eqtl-a-ENSG00000261433	ENSG00000261433	European	3831	16501
eqtl-a-ENSG00000126391	ENSG00000126391	European	26410	16150
eqtl-a-ENSG00000145850	ENSG00000145850	European	31684	19098
eqtl-a-ENSG00000106785	ENSG00000106785	European	26609	18549
eqtl-a-ENSG00000170291	ENSG00000170291	European	25690	19084
eqtl-a-ENSG00000157111	ENSG00000157111	European	31684	17405
eqtl-a-ENSG00000143499	ENSG00000143499	European	14263	17995
eqtl-a-ENSG00000247095	ENSG00000247095	European	5502	16173
eqtl-a-ENSG00000119801	ENSG00000119801	European	31684	19354
eqtl-a-ENSG00000173409	ENSG00000173409	European	31684	19315
eqtl-a-ENSG00000165494	ENSG00000165494	European	31684	19311
eqtl-a-ENSG00000233030	ENSG00000233030	European	10577	13747
eqtl-a-ENSG00000182162	ENSG00000182162	European	5502	10097
eqtl-a-ENSG00000204618	ENSG00000204618	European	8680	27248
eqtl-a-ENSG00000141736	ENSG00000141736	European	31470	17128
eqtl-a-ENSG00000151612	ENSG00000151612	European	31684	16451
eqtl-a-ENSG00000106588	ENSG00000106588	European	31470	18946
eqtl-a-ENSG00000010704	ENSG00000010704	European	31684	19276
eqtl-a-ENSG00000128833	ENSG00000128833	European	31684	18885
eqtl-a-ENSG00000255838	ENSG00000255838	European	4169	19477
eqtl-a-ENSG00000183579	ENSG00000183579	European	26181	16888
eqtl-a-ENSG00000240322	ENSG00000240322	European	4022	14091
eqtl-a-ENSG00000196741	ENSG00000196741	European	5502	10097
eqtl-a-ENSG00000104879	ENSG00000104879	European	30859	18975
eqtl-a-ENSG00000151117	ENSG00000151117	European	31684	18835
eqtl-a-ENSG00000066855	ENSG00000066855	European	31684	17774
eqtl-a-ENSG00000112394	ENSG00000112394	European	31684	18005
eqtl-a-ENSG00000164082	ENSG00000164082	European	31684	15489
eqtl-a-ENSG00000175213	ENSG00000175213	European	31684	15676
eqtl-a-ENSG00000135541	ENSG00000135541	European	31684	17328
eqtl-a-ENSG00000077942	ENSG00000077942	European	29940	21254
eqtl-a-ENSG00000187325	ENSG00000187325	European	9188	10125
eqtl-a-ENSG00000267452	ENSG00000267452	European	5164	15732
eqtl-a-ENSG00000177410	ENSG00000177410	European	20202	18412
eqtl-a-ENSG00000102543	ENSG00000102543	European	31684	17777
eqtl-a-ENSG00000087263	ENSG00000087263	European	31684	19592
eqtl-a-ENSG00000245904	ENSG00000245904	European	10736	17416
eqtl-a-ENSG00000240857	ENSG00000240857	European	31470	19364
eqtl-a-ENSG00000162073	ENSG00000162073	European	31684	18175
eqtl-a-ENSG00000083457	ENSG00000083457	European	25860	20558
eqtl-a-ENSG00000185736	ENSG00000185736	European	31684	21583
eqtl-a-ENSG00000118640	ENSG00000118640	European	31470	18596
eqtl-a-ENSG00000135678	ENSG00000135678	European	31430	18709
eqtl-a-ENSG00000137168	ENSG00000137168	European	31470	18625
eqtl-a-ENSG00000139318	ENSG00000139318	European	31684	16067
eqtl-a-ENSG00000236337	ENSG00000236337	European	5164	10049
eqtl-a-ENSG00000225855	ENSG00000225855	European	25476	15603
eqtl-a-ENSG00000158457	ENSG00000158457	European	31684	18220
eqtl-a-ENSG00000123612	ENSG00000123612	European	26609	17371
eqtl-a-ENSG00000110218	ENSG00000110218	European	31684	19017
eqtl-a-ENSG00000177369	ENSG00000177369	European	21884	17073
eqtl-a-ENSG00000173156	ENSG00000173156	European	30645	17403
eqtl-a-ENSG00000182446	ENSG00000182446	European	31684	20669
eqtl-a-ENSG00000175166	ENSG00000175166	European	14263	17907
eqtl-a-ENSG00000188747	ENSG00000188747	European	31684	17221
eqtl-a-ENSG00000151718	ENSG00000151718	European	31470	20343
eqtl-a-ENSG00000183248	ENSG00000183248	European	23628	19736
eqtl-a-ENSG00000111181	ENSG00000111181	European	31684	15671
eqtl-a-ENSG00000266312	ENSG00000266312	European	9065	20130
eqtl-a-ENSG00000235688	ENSG00000235688	European	4530	18274
eqtl-a-ENSG00000254760	ENSG00000254760	European	17261	20052
eqtl-a-ENSG00000101407	ENSG00000101407	European	31684	17535
eqtl-a-ENSG00000235703	ENSG00000235703	European	8269	10110
eqtl-a-ENSG00000138131	ENSG00000138131	European	30836	18015
eqtl-a-ENSG00000100503	ENSG00000100503	European	31684	18757
eqtl-a-ENSG00000230091	ENSG00000230091	European	17261	20212
eqtl-a-ENSG00000247287	ENSG00000247287	European	5502	16459
eqtl-a-ENSG00000084676	ENSG00000084676	European	30935	16758
eqtl-a-ENSG00000235280	ENSG00000235280	European	22111	19407
eqtl-a-ENSG00000161180	ENSG00000161180	European	29218	18444
eqtl-a-ENSG00000125877	ENSG00000125877	European	31470	19740
eqtl-a-ENSG00000126522	ENSG00000126522	European	31684	17127
eqtl-a-ENSG00000139354	ENSG00000139354	European	30551	18463
eqtl-a-ENSG00000087074	ENSG00000087074	European	31684	19423
eqtl-a-ENSG00000118514	ENSG00000118514	European	30895	18005
eqtl-a-ENSG00000119321	ENSG00000119321	European	26181	18185
eqtl-a-ENSG00000138449	ENSG00000138449	European	31470	17807
eqtl-a-ENSG00000090263	ENSG00000090263	European	31684	17141
eqtl-a-ENSG00000254703	ENSG00000254703	European	5502	17272
eqtl-a-ENSG00000164530	ENSG00000164530	European	31684	18689
eqtl-a-ENSG00000144214	ENSG00000144214	European	14263	16146
eqtl-a-ENSG00000139405	ENSG00000139405	European	31684	18099
eqtl-a-ENSG00000206344	ENSG00000206344	European	11496	27736
eqtl-a-ENSG00000123384	ENSG00000123384	European	31684	16169
eqtl-a-ENSG00000228492	ENSG00000228492	European	4994	10061
eqtl-a-ENSG00000261744	ENSG00000261744	European	4169	20219
eqtl-a-ENSG00000168216	ENSG00000168216	European	9188	18288
eqtl-a-ENSG00000087299	ENSG00000087299	European	31644	18158
eqtl-a-ENSG00000228058	ENSG00000228058	European	5502	18104
eqtl-a-ENSG00000154914	ENSG00000154914	European	26395	19511
eqtl-a-ENSG00000270018	ENSG00000270018	European	5502	14673
eqtl-a-ENSG00000177192	ENSG00000177192	European	31684	21222
eqtl-a-ENSG00000099985	ENSG00000099985	European	31684	17992
eqtl-a-ENSG00000149182	ENSG00000149182	European	31684	15753
eqtl-a-ENSG00000131089	ENSG00000131089	European	9188	10125
eqtl-a-ENSG00000162062	ENSG00000162062	European	25860	18999
eqtl-a-ENSG00000176261	ENSG00000176261	European	31644	16058
eqtl-a-ENSG00000101193	ENSG00000101193	European	8269	19471
eqtl-a-ENSG00000132196	ENSG00000132196	European	6421	18064
eqtl-a-ENSG00000100116	ENSG00000100116	European	31684	18358
eqtl-a-ENSG00000143228	ENSG00000143228	European	31684	19288
eqtl-a-ENSG00000269404	ENSG00000269404	European	26395	18901
eqtl-a-ENSG00000263069	ENSG00000263069	European	4994	18924
eqtl-a-ENSG00000265399	ENSG00000265399	European	5502	18919
eqtl-a-ENSG00000145725	ENSG00000145725	European	14263	17620
eqtl-a-ENSG00000077157	ENSG00000077157	European	31470	17466
eqtl-a-ENSG00000154262	ENSG00000154262	European	31684	17752
eqtl-a-ENSG00000077150	ENSG00000077150	European	31470	15735
eqtl-a-ENSG00000253954	ENSG00000253954	European	5164	18825
eqtl-a-ENSG00000164404	ENSG00000164404	European	31050	18031
eqtl-a-ENSG00000162366	ENSG00000162366	European	31684	18772
eqtl-a-ENSG00000126787	ENSG00000126787	European	26196	18527
eqtl-a-ENSG00000180535	ENSG00000180535	European	31684	18946
eqtl-a-ENSG00000196371	ENSG00000196371	European	28917	18793
eqtl-a-ENSG00000116001	ENSG00000116001	European	31470	18647
eqtl-a-ENSG00000257681	ENSG00000257681	European	4868	17851
eqtl-a-ENSG00000189283	ENSG00000189283	European	31684	21050
eqtl-a-ENSG00000263597	ENSG00000263597	European	3831	14237
eqtl-a-ENSG00000153107	ENSG00000153107	European	11496	15932
eqtl-a-ENSG00000203780	ENSG00000203780	European	31684	19325
eqtl-a-ENSG00000204531	ENSG00000204531	European	6421	27514
eqtl-a-ENSG00000243701	ENSG00000243701	European	5502	16969
eqtl-a-ENSG00000103429	ENSG00000103429	European	31684	16133
eqtl-a-ENSG00000174227	ENSG00000174227	European	31684	17278
eqtl-a-ENSG00000080561	ENSG00000080561	European	9188	10125
eqtl-a-ENSG00000186187	ENSG00000186187	European	31684	19563
eqtl-a-ENSG00000112137	ENSG00000112137	European	14263	17271
eqtl-a-ENSG00000115602	ENSG00000115602	European	31470	17644
eqtl-a-ENSG00000160207	ENSG00000160207	European	29388	18884
eqtl-a-ENSG00000170542	ENSG00000170542	European	26569	19970
eqtl-a-ENSG00000267265	ENSG00000267265	European	5502	19928
eqtl-a-ENSG00000242288	ENSG00000242288	European	12181	13674
eqtl-a-ENSG00000226281	ENSG00000226281	European	5502	19093
eqtl-a-ENSG00000123064	ENSG00000123064	European	31684	18025
eqtl-a-ENSG00000143198	ENSG00000143198	European	26609	19284
eqtl-a-ENSG00000251455	ENSG00000251455	European	4169	15862
eqtl-a-ENSG00000261253	ENSG00000261253	European	8269	19315
eqtl-a-ENSG00000126262	ENSG00000126262	European	31470	18872
eqtl-a-ENSG00000092847	ENSG00000092847	European	26609	16386
eqtl-a-ENSG00000204130	ENSG00000204130	European	31684	19073
eqtl-a-ENSG00000198858	ENSG00000198858	European	25690	19562
eqtl-a-ENSG00000111276	ENSG00000111276	European	31470	18827
eqtl-a-ENSG00000198198	ENSG00000198198	European	25476	17188
eqtl-a-ENSG00000113811	ENSG00000113811	European	31644	18589
eqtl-a-ENSG00000178623	ENSG00000178623	European	30935	21470
eqtl-a-ENSG00000124788	ENSG00000124788	European	31470	18483
eqtl-a-ENSG00000103035	ENSG00000103035	European	26609	19396
eqtl-a-ENSG00000146263	ENSG00000146263	European	21121	17075
eqtl-a-ENSG00000088808	ENSG00000088808	European	30935	20240
eqtl-a-ENSG00000260398	ENSG00000260398	European	21746	18357
eqtl-a-ENSG00000250510	ENSG00000250510	European	31684	18582
eqtl-a-ENSG00000123575	ENSG00000123575	European	9188	10125
eqtl-a-ENSG00000111581	ENSG00000111581	European	31684	18780
eqtl-a-ENSG00000041982	ENSG00000041982	European	29392	19453
eqtl-a-ENSG00000101162	ENSG00000101162	European	31430	18146
eqtl-a-ENSG00000105202	ENSG00000105202	European	14263	17704
eqtl-a-ENSG00000168904	ENSG00000168904	European	31684	20873
eqtl-a-ENSG00000068745	ENSG00000068745	European	31684	14494
eqtl-a-ENSG00000178163	ENSG00000178163	European	26609	22126
eqtl-a-ENSG00000044574	ENSG00000044574	European	31684	17591
eqtl-a-ENSG00000155530	ENSG00000155530	European	7444	16659
eqtl-a-ENSG00000203813	ENSG00000203813	European	31684	18074
eqtl-a-ENSG00000090554	ENSG00000090554	European	31470	18923
eqtl-a-ENSG00000269928	ENSG00000269928	European	8269	17254
eqtl-a-ENSG00000185885	ENSG00000185885	European	31684	16035
eqtl-a-ENSG00000138468	ENSG00000138468	European	31470	18350
eqtl-a-ENSG00000185475	ENSG00000185475	European	31684	17797
eqtl-a-ENSG00000117523	ENSG00000117523	European	9188	17577
eqtl-a-ENSG00000088876	ENSG00000088876	European	31684	19524
eqtl-a-ENSG00000115109	ENSG00000115109	European	31470	18704
eqtl-a-ENSG00000250138	ENSG00000250138	European	5502	13017
eqtl-a-ENSG00000064489	ENSG00000064489	European	6598	15735
eqtl-a-ENSG00000108091	ENSG00000108091	European	14263	17992
eqtl-a-ENSG00000168878	ENSG00000168878	European	30836	18481
eqtl-a-ENSG00000108666	ENSG00000108666	European	31684	17941
eqtl-a-ENSG00000172893	ENSG00000172893	European	31430	19466
eqtl-a-ENSG00000185267	ENSG00000185267	European	26609	20919
eqtl-a-ENSG00000263990	ENSG00000263990	European	4994	15781
eqtl-a-ENSG00000178764	ENSG00000178764	European	31644	17587
eqtl-a-ENSG00000162517	ENSG00000162517	European	31684	17675
eqtl-a-ENSG00000183921	ENSG00000183921	European	21015	14359
eqtl-a-ENSG00000096872	ENSG00000096872	European	31684	20347
eqtl-a-ENSG00000228857	ENSG00000228857	European	5502	16644
eqtl-a-ENSG00000089289	ENSG00000089289	European	9188	10125
eqtl-a-ENSG00000153234	ENSG00000153234	European	31644	16694
eqtl-a-ENSG00000107438	ENSG00000107438	European	31684	18583
eqtl-a-ENSG00000090273	ENSG00000090273	European	31470	16365
eqtl-a-ENSG00000171608	ENSG00000171608	European	31684	18259
eqtl-a-ENSG00000146426	ENSG00000146426	European	31470	19399
eqtl-a-ENSG00000268938	ENSG00000268938	European	4994	16998
eqtl-a-ENSG00000213145	ENSG00000213145	European	14263	18940
eqtl-a-ENSG00000141279	ENSG00000141279	European	31470	16651
eqtl-a-ENSG00000267128	ENSG00000267128	European	5502	18085
eqtl-a-ENSG00000236333	ENSG00000236333	European	22518	17932
eqtl-a-ENSG00000144357	ENSG00000144357	European	31470	19627
eqtl-a-ENSG00000070831	ENSG00000070831	European	31684	19059
eqtl-a-ENSG00000100281	ENSG00000100281	European	26196	20002
eqtl-a-ENSG00000223725	ENSG00000223725	European	5164	15971
eqtl-a-ENSG00000158113	ENSG00000158113	European	31470	17197
eqtl-a-ENSG00000151725	ENSG00000151725	European	9188	19273
eqtl-a-ENSG00000112664	ENSG00000112664	European	5258	16777
eqtl-a-ENSG00000202198	ENSG00000202198	European	5502	17842
eqtl-a-ENSG00000232871	ENSG00000232871	European	13006	17745
eqtl-a-ENSG00000211593	ENSG00000211593	European	5502	14275
eqtl-a-ENSG00000102678	ENSG00000102678	European	31684	19854
eqtl-a-ENSG00000267510	ENSG00000267510	European	4656	16377
eqtl-a-ENSG00000114573	ENSG00000114573	European	14263	17191
eqtl-a-ENSG00000230539	ENSG00000230539	European	5502	17465
eqtl-a-ENSG00000167962	ENSG00000167962	European	30721	19852
eqtl-a-ENSG00000188818	ENSG00000188818	European	31470	20571
eqtl-a-ENSG00000267985	ENSG00000267985	European	4656	14095
eqtl-a-ENSG00000079950	ENSG00000079950	European	31470	19292
eqtl-a-ENSG00000197892	ENSG00000197892	European	31684	17819
eqtl-a-ENSG00000106258	ENSG00000106258	European	31176	16249
eqtl-a-ENSG00000157353	ENSG00000157353	European	31684	16534
eqtl-a-ENSG00000013306	ENSG00000013306	European	31470	17101
eqtl-a-ENSG00000214389	ENSG00000214389	European	5502	17384
eqtl-a-ENSG00000115211	ENSG00000115211	European	26395	16387
eqtl-a-ENSG00000163576	ENSG00000163576	European	25103	18575
eqtl-a-ENSG00000198551	ENSG00000198551	European	31470	18162
eqtl-a-ENSG00000211654	ENSG00000211654	European	5502	18646
eqtl-a-ENSG00000226306	ENSG00000226306	European	29218	16677
eqtl-a-ENSG00000160791	ENSG00000160791	European	26395	17741
eqtl-a-ENSG00000125266	ENSG00000125266	European	31684	19372
eqtl-a-ENSG00000121211	ENSG00000121211	European	30836	18388
eqtl-a-ENSG00000116747	ENSG00000116747	European	31684	18123
eqtl-a-ENSG00000172500	ENSG00000172500	European	31684	16118
eqtl-a-ENSG00000067596	ENSG00000067596	European	31684	16482
eqtl-a-ENSG00000253590	ENSG00000253590	European	5502	19433
eqtl-a-ENSG00000227191	ENSG00000227191	European	5502	18843
eqtl-a-ENSG00000237217	ENSG00000237217	European	4994	16503
eqtl-a-ENSG00000131873	ENSG00000131873	European	31684	19499
eqtl-a-ENSG00000170275	ENSG00000170275	European	31684	19021
eqtl-a-ENSG00000233730	ENSG00000233730	European	10736	18626
eqtl-a-ENSG00000175873	ENSG00000175873	European	5502	20924
eqtl-a-ENSG00000064999	ENSG00000064999	European	31684	17814
eqtl-a-ENSG00000225370	ENSG00000225370	European	4677	19561
eqtl-a-ENSG00000162398	ENSG00000162398	European	31470	19498
eqtl-a-ENSG00000162191	ENSG00000162191	European	31684	17869
eqtl-a-ENSG00000152133	ENSG00000152133	European	25690	19989
eqtl-a-ENSG00000130943	ENSG00000130943	European	30257	20703
eqtl-a-ENSG00000124802	ENSG00000124802	European	26395	19724
eqtl-a-ENSG00000236455	ENSG00000236455	European	3831	15973
eqtl-a-ENSG00000166136	ENSG00000166136	European	31684	17244
eqtl-a-ENSG00000236409	ENSG00000236409	European	6421	15865
eqtl-a-ENSG00000151239	ENSG00000151239	European	28489	18806
eqtl-a-ENSG00000173456	ENSG00000173456	European	31684	18334
eqtl-a-ENSG00000073803	ENSG00000073803	European	26609	17398
eqtl-a-ENSG00000010244	ENSG00000010244	European	14263	17235
eqtl-a-ENSG00000188676	ENSG00000188676	European	23999	18455
eqtl-a-ENSG00000165269	ENSG00000165269	European	23770	18010
eqtl-a-ENSG00000116990	ENSG00000116990	European	26395	18003
eqtl-a-ENSG00000076604	ENSG00000076604	European	31684	15139
eqtl-a-ENSG00000171282	ENSG00000171282	European	26196	20231
eqtl-a-ENSG00000259137	ENSG00000259137	European	16098	18377
eqtl-a-ENSG00000183207	ENSG00000183207	European	14263	18704
eqtl-a-ENSG00000143333	ENSG00000143333	European	31470	18058
eqtl-a-ENSG00000184371	ENSG00000184371	European	31684	18026
eqtl-a-ENSG00000229870	ENSG00000229870	European	3831	13987
eqtl-a-ENSG00000256294	ENSG00000256294	European	31470	19448
eqtl-a-ENSG00000111860	ENSG00000111860	European	25690	18324
eqtl-a-ENSG00000167642	ENSG00000167642	European	31684	18064
eqtl-a-ENSG00000162461	ENSG00000162461	European	31684	19425
eqtl-a-ENSG00000110395	ENSG00000110395	European	14263	16905
eqtl-a-ENSG00000131669	ENSG00000131669	European	31684	18494
eqtl-a-ENSG00000229519	ENSG00000229519	European	3831	16168
eqtl-a-ENSG00000186105	ENSG00000186105	European	13629	17488
eqtl-a-ENSG00000115486	ENSG00000115486	European	31684	18611
eqtl-a-ENSG00000170365	ENSG00000170365	European	31684	16222
eqtl-a-ENSG00000197361	ENSG00000197361	European	31132	17421
eqtl-a-ENSG00000079387	ENSG00000079387	European	26410	18740
eqtl-a-ENSG00000165699	ENSG00000165699	European	31470	19543
eqtl-a-ENSG00000112651	ENSG00000112651	European	31684	17790
eqtl-a-ENSG00000203260	ENSG00000203260	European	3831	16553
eqtl-a-ENSG00000108405	ENSG00000108405	European	31684	20658
eqtl-a-ENSG00000182310	ENSG00000182310	European	25476	20875
eqtl-a-ENSG00000234222	ENSG00000234222	European	5502	11199
eqtl-a-ENSG00000168675	ENSG00000168675	European	25690	19491
eqtl-a-ENSG00000214309	ENSG00000214309	European	31684	16071
eqtl-a-ENSG00000267106	ENSG00000267106	European	5502	17795
eqtl-a-ENSG00000248858	ENSG00000248858	European	21332	15634
eqtl-a-ENSG00000136560	ENSG00000136560	European	31260	16898
eqtl-a-ENSG00000264743	ENSG00000264743	European	24848	16943
eqtl-a-ENSG00000138381	ENSG00000138381	European	31470	17773
eqtl-a-ENSG00000080031	ENSG00000080031	European	29940	22591
eqtl-a-ENSG00000246731	ENSG00000246731	European	5502	18268
eqtl-a-ENSG00000230989	ENSG00000230989	European	31684	25666
eqtl-a-ENSG00000143869	ENSG00000143869	European	30765	18639
eqtl-a-ENSG00000143858	ENSG00000143858	European	31176	17220
eqtl-a-ENSG00000148291	ENSG00000148291	European	9188	19155
eqtl-a-ENSG00000184277	ENSG00000184277	European	31684	16583
eqtl-a-ENSG00000235908	ENSG00000235908	European	4169	13462
eqtl-a-ENSG00000238098	ENSG00000238098	European	21670	18906
eqtl-a-ENSG00000079215	ENSG00000079215	European	31684	18181
eqtl-a-ENSG00000096968	ENSG00000096968	European	31684	20075
eqtl-a-ENSG00000187912	ENSG00000187912	European	31684	18624
eqtl-a-ENSG00000072954	ENSG00000072954	European	31684	19701
eqtl-a-ENSG00000230319	ENSG00000230319	European	3831	16768
eqtl-a-ENSG00000243155	ENSG00000243155	European	5502	17354
eqtl-a-ENSG00000127325	ENSG00000127325	European	29726	19158
eqtl-a-ENSG00000091831	ENSG00000091831	European	26609	19600
eqtl-a-ENSG00000258376	ENSG00000258376	European	5502	17981
eqtl-a-ENSG00000197417	ENSG00000197417	European	31470	20253
eqtl-a-ENSG00000133313	ENSG00000133313	European	31684	19410
eqtl-a-ENSG00000196912	ENSG00000196912	European	6421	14407
eqtl-a-ENSG00000185627	ENSG00000185627	European	31684	15613
eqtl-a-ENSG00000163069	ENSG00000163069	European	31470	14725
eqtl-a-ENSG00000263503	ENSG00000263503	European	5502	16546
eqtl-a-ENSG00000064300	ENSG00000064300	European	31684	17630
eqtl-a-ENSG00000172339	ENSG00000172339	European	31644	18003
eqtl-a-ENSG00000136636	ENSG00000136636	European	31470	18401
eqtl-a-ENSG00000139629	ENSG00000139629	European	31684	17406
eqtl-a-ENSG00000256771	ENSG00000256771	European	26609	19332
eqtl-a-ENSG00000257315	ENSG00000257315	European	6421	17098
eqtl-a-ENSG00000259953	ENSG00000259953	European	5502	18068
eqtl-a-ENSG00000179761	ENSG00000179761	European	31470	14855
eqtl-a-ENSG00000232093	ENSG00000232093	European	4868	14658
eqtl-a-ENSG00000164162	ENSG00000164162	European	14263	15882
eqtl-a-ENSG00000162769	ENSG00000162769	European	31684	18519
eqtl-a-ENSG00000204427	ENSG00000204427	European	9188	39336
eqtl-a-ENSG00000267731	ENSG00000267731	European	5502	17045
eqtl-a-ENSG00000138495	ENSG00000138495	European	6421	17546
eqtl-a-ENSG00000215421	ENSG00000215421	European	31470	19605
eqtl-a-ENSG00000107485	ENSG00000107485	European	31684	20827
eqtl-a-ENSG00000165572	ENSG00000165572	European	26395	18264
eqtl-a-ENSG00000127989	ENSG00000127989	European	26355	15746
eqtl-a-ENSG00000214253	ENSG00000214253	European	31684	18157
eqtl-a-ENSG00000182512	ENSG00000182512	European	31684	21220
eqtl-a-ENSG00000116701	ENSG00000116701	European	31684	17774
eqtl-a-ENSG00000170779	ENSG00000170779	European	31684	20628
eqtl-a-ENSG00000243607	ENSG00000243607	European	4169	17889
eqtl-a-ENSG00000130876	ENSG00000130876	European	31684	19251
eqtl-a-ENSG00000134597	ENSG00000134597	European	9188	10125
eqtl-a-ENSG00000251002	ENSG00000251002	European	5502	19119
eqtl-a-ENSG00000161040	ENSG00000161040	European	31684	17224
eqtl-a-ENSG00000177324	ENSG00000177324	European	9188	10125
eqtl-a-ENSG00000010810	ENSG00000010810	European	31684	17512
eqtl-a-ENSG00000196787	ENSG00000196787	European	31644	17927
eqtl-a-ENSG00000157540	ENSG00000157540	European	31470	18899
eqtl-a-ENSG00000090447	ENSG00000090447	European	31684	20073
eqtl-a-ENSG00000147164	ENSG00000147164	European	9188	10125
eqtl-a-ENSG00000134061	ENSG00000134061	European	31684	19127
eqtl-a-ENSG00000058673	ENSG00000058673	European	11496	17275
eqtl-a-ENSG00000110169	ENSG00000110169	European	31050	20456
eqtl-a-ENSG00000151461	ENSG00000151461	European	30895	20761
eqtl-a-ENSG00000238245	ENSG00000238245	European	3831	10059
eqtl-a-ENSG00000130311	ENSG00000130311	European	14263	18175
eqtl-a-ENSG00000087206	ENSG00000087206	European	26609	16734
eqtl-a-ENSG00000149100	ENSG00000149100	European	31430	17686
eqtl-a-ENSG00000152785	ENSG00000152785	European	30427	17556
eqtl-a-ENSG00000267336	ENSG00000267336	European	5164	17075
eqtl-a-ENSG00000224097	ENSG00000224097	European	21364	18064
eqtl-a-ENSG00000164684	ENSG00000164684	European	25262	17682
eqtl-a-ENSG00000226499	ENSG00000226499	European	4677	15639
eqtl-a-ENSG00000174807	ENSG00000174807	European	31684	15949
eqtl-a-ENSG00000112304	ENSG00000112304	European	31470	21369
eqtl-a-ENSG00000267488	ENSG00000267488	European	5502	16152
eqtl-a-ENSG00000197903	ENSG00000197903	European	31684	18097
eqtl-a-ENSG00000048052	ENSG00000048052	European	31684	19263
eqtl-a-ENSG00000217648	ENSG00000217648	European	4677	16632
eqtl-a-ENSG00000143321	ENSG00000143321	European	31684	17874
eqtl-a-ENSG00000138814	ENSG00000138814	European	31470	19080
eqtl-a-ENSG00000125869	ENSG00000125869	European	25690	18704
eqtl-a-ENSG00000100599	ENSG00000100599	European	31684	19893
eqtl-a-ENSG00000198208	ENSG00000198208	European	31684	17632
eqtl-a-ENSG00000228686	ENSG00000228686	European	4994	16435
eqtl-a-ENSG00000107140	ENSG00000107140	European	31684	17316
eqtl-a-ENSG00000228623	ENSG00000228623	European	21121	17945
eqtl-a-ENSG00000164342	ENSG00000164342	European	31470	20648
eqtl-a-ENSG00000211713	ENSG00000211713	European	5502	16390
eqtl-a-ENSG00000160716	ENSG00000160716	European	30137	15701
eqtl-a-ENSG00000108278	ENSG00000108278	European	31684	16560
eqtl-a-ENSG00000176454	ENSG00000176454	European	31684	20009
eqtl-a-ENSG00000010671	ENSG00000010671	European	9188	10125
eqtl-a-ENSG00000136111	ENSG00000136111	European	31684	19045
eqtl-a-ENSG00000227533	ENSG00000227533	European	5502	16191
eqtl-a-ENSG00000231050	ENSG00000231050	European	4339	16341
eqtl-a-ENSG00000257621	ENSG00000257621	European	17261	18147
eqtl-a-ENSG00000248632	ENSG00000248632	European	5502	19552
eqtl-a-ENSG00000229728	ENSG00000229728	European	5164	17662
eqtl-a-ENSG00000118137	ENSG00000118137	European	30859	19632
eqtl-a-ENSG00000251992	ENSG00000251992	European	17021	19282
eqtl-a-ENSG00000170469	ENSG00000170469	European	31256	15088
eqtl-a-ENSG00000151353	ENSG00000151353	European	31470	19491
eqtl-a-ENSG00000189159	ENSG00000189159	European	31470	18790
eqtl-a-ENSG00000133961	ENSG00000133961	European	31470	19182
eqtl-a-ENSG00000198722	ENSG00000198722	European	31684	17178
eqtl-a-ENSG00000211452	ENSG00000211452	European	29048	19122
eqtl-a-ENSG00000179115	ENSG00000179115	European	31684	17785
eqtl-a-ENSG00000196465	ENSG00000196465	European	14263	16058
eqtl-a-ENSG00000266408	ENSG00000266408	European	5164	17021
eqtl-a-ENSG00000237846	ENSG00000237846	European	4994	10093
eqtl-a-ENSG00000224415	ENSG00000224415	European	6083	15547
eqtl-a-ENSG00000260265	ENSG00000260265	European	7297	16656
eqtl-a-ENSG00000197124	ENSG00000197124	European	31684	20073
eqtl-a-ENSG00000111012	ENSG00000111012	European	31684	17339
eqtl-a-ENSG00000105991	ENSG00000105991	European	31684	18509
eqtl-a-ENSG00000170296	ENSG00000170296	European	30337	19234
eqtl-a-ENSG00000259647	ENSG00000259647	European	3831	14087
eqtl-a-ENSG00000168067	ENSG00000168067	European	31684	13530
eqtl-a-ENSG00000214439	ENSG00000214439	European	5502	16836
eqtl-a-ENSG00000232295	ENSG00000232295	European	4994	18108
eqtl-a-ENSG00000015532	ENSG00000015532	European	31684	17478
eqtl-a-ENSG00000150764	ENSG00000150764	European	31684	17721
eqtl-a-ENSG00000226179	ENSG00000226179	European	4677	10042
eqtl-a-ENSG00000010404	ENSG00000010404	European	9188	10125
eqtl-a-ENSG00000163811	ENSG00000163811	European	26181	18298
eqtl-a-ENSG00000196313	ENSG00000196313	European	11496	15182
eqtl-a-ENSG00000125450	ENSG00000125450	European	26609	18521
eqtl-a-ENSG00000119487	ENSG00000119487	European	31644	17864
eqtl-a-ENSG00000161509	ENSG00000161509	European	30962	19088
eqtl-a-ENSG00000155026	ENSG00000155026	European	8906	18914
eqtl-a-ENSG00000069329	ENSG00000069329	European	31684	12288
eqtl-a-ENSG00000225611	ENSG00000225611	European	5502	16965
eqtl-a-ENSG00000162591	ENSG00000162591	European	9188	19316
eqtl-a-ENSG00000171853	ENSG00000171853	European	25690	20581
eqtl-a-ENSG00000102996	ENSG00000102996	European	31684	20275
eqtl-a-ENSG00000182979	ENSG00000182979	European	26609	20457
eqtl-a-ENSG00000253831	ENSG00000253831	European	29094	17293
eqtl-a-ENSG00000143994	ENSG00000143994	European	31684	16313
eqtl-a-ENSG00000268164	ENSG00000268164	European	4994	20211
eqtl-a-ENSG00000074370	ENSG00000074370	European	31470	20596
eqtl-a-ENSG00000254838	ENSG00000254838	European	6421	19330
eqtl-a-ENSG00000221994	ENSG00000221994	European	9188	10125
eqtl-a-ENSG00000172469	ENSG00000172469	European	31644	18547
eqtl-a-ENSG00000128699	ENSG00000128699	European	31644	17625
eqtl-a-ENSG00000156886	ENSG00000156886	European	31684	14498
eqtl-a-ENSG00000248835	ENSG00000248835	European	5502	17539
eqtl-a-ENSG00000148143	ENSG00000148143	European	30765	18463
eqtl-a-ENSG00000159692	ENSG00000159692	European	26609	19388
eqtl-a-ENSG00000171943	ENSG00000171943	European	5502	11941
eqtl-a-ENSG00000228216	ENSG00000228216	European	3831	17238
eqtl-a-ENSG00000196081	ENSG00000196081	European	5502	19185
eqtl-a-ENSG00000186854	ENSG00000186854	European	20202	17894
eqtl-a-ENSG00000143643	ENSG00000143643	European	31470	19291
eqtl-a-ENSG00000137460	ENSG00000137460	European	31684	18360
eqtl-a-ENSG00000132005	ENSG00000132005	European	31684	18677
eqtl-a-ENSG00000256053	ENSG00000256053	European	24968	19749
eqtl-a-ENSG00000226699	ENSG00000226699	European	3831	14966
eqtl-a-ENSG00000263823	ENSG00000263823	European	5502	16918
eqtl-a-ENSG00000214955	ENSG00000214955	European	4339	15448
eqtl-a-ENSG00000065183	ENSG00000065183	European	31684	18066
eqtl-a-ENSG00000170903	ENSG00000170903	European	25690	17604
eqtl-a-ENSG00000148690	ENSG00000148690	European	31684	18326
eqtl-a-ENSG00000064201	ENSG00000064201	European	30721	20675
eqtl-a-ENSG00000145623	ENSG00000145623	European	30257	19500
eqtl-a-ENSG00000174871	ENSG00000174871	European	31256	15795
eqtl-a-ENSG00000211818	ENSG00000211818	European	5502	19117
eqtl-a-ENSG00000270060	ENSG00000270060	European	5502	14731
eqtl-a-ENSG00000161800	ENSG00000161800	European	31470	16268
eqtl-a-ENSG00000243696	ENSG00000243696	European	31346	16270
eqtl-a-ENSG00000196284	ENSG00000196284	European	26395	18428
eqtl-a-ENSG00000266643	ENSG00000266643	European	3831	15699
eqtl-a-ENSG00000164118	ENSG00000164118	European	25476	19140
eqtl-a-ENSG00000231494	ENSG00000231494	European	5311	17530
eqtl-a-ENSG00000259599	ENSG00000259599	European	3831	14907
eqtl-a-ENSG00000143409	ENSG00000143409	European	31684	17037
eqtl-a-ENSG00000218426	ENSG00000218426	European	5502	18524
eqtl-a-ENSG00000138755	ENSG00000138755	European	31684	19480
eqtl-a-ENSG00000186532	ENSG00000186532	European	31470	20517
eqtl-a-ENSG00000102575	ENSG00000102575	European	31470	18210
eqtl-a-ENSG00000169660	ENSG00000169660	European	31684	19088
eqtl-a-ENSG00000006704	ENSG00000006704	European	14263	13792
eqtl-a-ENSG00000104972	ENSG00000104972	European	28703	22234
eqtl-a-ENSG00000224557	ENSG00000224557	European	13344	33564
eqtl-a-ENSG00000171992	ENSG00000171992	European	31684	19133
eqtl-a-ENSG00000204859	ENSG00000204859	European	31684	19180
eqtl-a-ENSG00000132906	ENSG00000132906	European	31684	20067
eqtl-a-ENSG00000268889	ENSG00000268889	European	3831	17392
eqtl-a-ENSG00000169925	ENSG00000169925	European	31684	21504
eqtl-a-ENSG00000257242	ENSG00000257242	European	8269	17078
eqtl-a-ENSG00000167508	ENSG00000167508	European	30935	22631
eqtl-a-ENSG00000267266	ENSG00000267266	European	20824	17185
eqtl-a-ENSG00000111554	ENSG00000111554	European	31684	18713
eqtl-a-ENSG00000198162	ENSG00000198162	European	31470	17267
eqtl-a-ENSG00000266017	ENSG00000266017	European	5164	10570
eqtl-a-ENSG00000260660	ENSG00000260660	European	4994	14838
eqtl-a-ENSG00000105617	ENSG00000105617	European	14263	22213
eqtl-a-ENSG00000224307	ENSG00000224307	European	22495	18690
eqtl-a-ENSG00000158748	ENSG00000158748	European	31684	19792
eqtl-a-ENSG00000110435	ENSG00000110435	European	31684	19228
eqtl-a-ENSG00000134489	ENSG00000134489	European	30935	17759
eqtl-a-ENSG00000151651	ENSG00000151651	European	31684	17943
eqtl-a-ENSG00000105583	ENSG00000105583	European	25690	17867
eqtl-a-ENSG00000066651	ENSG00000066651	European	31684	16370
eqtl-a-ENSG00000241294	ENSG00000241294	European	5502	13740
eqtl-a-ENSG00000169118	ENSG00000169118	European	31684	17216
eqtl-a-ENSG00000232303	ENSG00000232303	European	4339	17248
eqtl-a-ENSG00000197747	ENSG00000197747	European	31470	17733
eqtl-a-ENSG00000185774	ENSG00000185774	European	30962	20010
eqtl-a-ENSG00000133247	ENSG00000133247	European	31470	22271
eqtl-a-ENSG00000221983	ENSG00000221983	European	26395	18234
eqtl-a-ENSG00000232216	ENSG00000232216	European	5502	15963
eqtl-a-ENSG00000181847	ENSG00000181847	European	31470	16982
eqtl-a-ENSG00000261476	ENSG00000261476	European	3831	17082
eqtl-a-ENSG00000251791	ENSG00000251791	European	16683	18241
eqtl-a-ENSG00000149480	ENSG00000149480	European	31684	17932
eqtl-a-ENSG00000147437	ENSG00000147437	European	31684	19172
eqtl-a-ENSG00000165240	ENSG00000165240	European	9188	10125
eqtl-a-ENSG00000196743	ENSG00000196743	European	26395	18839
eqtl-a-ENSG00000229539	ENSG00000229539	European	4530	17528
eqtl-a-ENSG00000213493	ENSG00000213493	European	4339	16596
eqtl-a-ENSG00000253210	ENSG00000253210	European	5502	17610
eqtl-a-ENSG00000174705	ENSG00000174705	European	31300	18894
eqtl-a-ENSG00000132128	ENSG00000132128	European	31684	17998
eqtl-a-ENSG00000141543	ENSG00000141543	European	31684	20991
eqtl-a-ENSG00000178988	ENSG00000178988	European	30935	22306
eqtl-a-ENSG00000124198	ENSG00000124198	European	31684	19022
eqtl-a-ENSG00000106034	ENSG00000106034	European	25690	16861
eqtl-a-ENSG00000058335	ENSG00000058335	European	31684	19510
eqtl-a-ENSG00000233614	ENSG00000233614	European	5502	14699
eqtl-a-ENSG00000234665	ENSG00000234665	European	5502	10331
eqtl-a-ENSG00000151304	ENSG00000151304	European	31470	19698
eqtl-a-ENSG00000169696	ENSG00000169696	European	31256	20487
eqtl-a-ENSG00000174374	ENSG00000174374	European	28917	14587
eqtl-a-ENSG00000167065	ENSG00000167065	European	31684	17979
eqtl-a-ENSG00000153767	ENSG00000153767	European	31684	17662
eqtl-a-ENSG00000228932	ENSG00000228932	European	4339	16792
eqtl-a-ENSG00000196074	ENSG00000196074	European	31684	18753
eqtl-a-ENSG00000167552	ENSG00000167552	European	14263	16510
eqtl-a-ENSG00000101773	ENSG00000101773	European	31470	17310
eqtl-a-ENSG00000174903	ENSG00000174903	European	31684	15928
eqtl-a-ENSG00000177054	ENSG00000177054	European	31470	19360
eqtl-a-ENSG00000223491	ENSG00000223491	European	4656	11703
eqtl-a-ENSG00000166123	ENSG00000166123	European	31470	12942
eqtl-a-ENSG00000243660	ENSG00000243660	European	20947	20481
eqtl-a-ENSG00000235505	ENSG00000235505	European	22495	18147
eqtl-a-ENSG00000100422	ENSG00000100422	European	31684	20857
eqtl-a-ENSG00000099849	ENSG00000099849	European	31684	17420
eqtl-a-ENSG00000106976	ENSG00000106976	European	31684	17468
eqtl-a-ENSG00000167094	ENSG00000167094	European	31684	17394
eqtl-a-ENSG00000180881	ENSG00000180881	European	30765	18529
eqtl-a-ENSG00000163520	ENSG00000163520	European	31684	19871
eqtl-a-ENSG00000196961	ENSG00000196961	European	31684	18961
eqtl-a-ENSG00000213889	ENSG00000213889	European	14263	18189
eqtl-a-ENSG00000232125	ENSG00000232125	European	30337	17678
eqtl-a-ENSG00000169330	ENSG00000169330	European	26609	19825
eqtl-a-ENSG00000244723	ENSG00000244723	European	5502	18026
eqtl-a-ENSG00000144749	ENSG00000144749	European	31470	20062
eqtl-a-ENSG00000148468	ENSG00000148468	European	26609	20173
eqtl-a-ENSG00000182670	ENSG00000182670	European	31684	19064
eqtl-a-ENSG00000142552	ENSG00000142552	European	31684	19013
eqtl-a-ENSG00000205464	ENSG00000205464	European	26609	17677
eqtl-a-ENSG00000230006	ENSG00000230006	European	31256	15352
eqtl-a-ENSG00000188177	ENSG00000188177	European	31684	17063
eqtl-a-ENSG00000168918	ENSG00000168918	European	31684	19314
eqtl-a-ENSG00000255661	ENSG00000255661	European	21760	17928
eqtl-a-ENSG00000152582	ENSG00000152582	European	31684	19241
eqtl-a-ENSG00000153982	ENSG00000153982	European	31644	15240
eqtl-a-ENSG00000161642	ENSG00000161642	European	31684	17815
eqtl-a-ENSG00000132016	ENSG00000132016	European	31470	18374
eqtl-a-ENSG00000171566	ENSG00000171566	European	14263	18037
eqtl-a-ENSG00000221184	ENSG00000221184	European	5164	17078
eqtl-a-ENSG00000124593	ENSG00000124593	European	26196	18599
eqtl-a-ENSG00000214174	ENSG00000214174	European	11496	16561
eqtl-a-ENSG00000130733	ENSG00000130733	European	26609	18419
eqtl-a-ENSG00000100628	ENSG00000100628	European	31684	20262
eqtl-a-ENSG00000074590	ENSG00000074590	European	31644	18194
eqtl-a-ENSG00000117245	ENSG00000117245	European	31050	18598
eqtl-a-ENSG00000120697	ENSG00000120697	European	31684	18831
eqtl-a-ENSG00000116791	ENSG00000116791	European	25860	17062
eqtl-a-ENSG00000227372	ENSG00000227372	European	25476	21206
eqtl-a-ENSG00000169972	ENSG00000169972	European	26609	17193
eqtl-a-ENSG00000204472	ENSG00000204472	European	14263	31881
eqtl-a-ENSG00000075884	ENSG00000075884	European	31470	16702
eqtl-a-ENSG00000178222	ENSG00000178222	European	31684	19660
eqtl-a-ENSG00000159247	ENSG00000159247	European	9188	13402
eqtl-a-ENSG00000211813	ENSG00000211813	European	5502	19040
eqtl-a-ENSG00000211727	ENSG00000211727	European	5502	16442
eqtl-a-ENSG00000260070	ENSG00000260070	European	4677	17615
eqtl-a-ENSG00000122367	ENSG00000122367	European	29409	18020
eqtl-a-ENSG00000001497	ENSG00000001497	European	9188	10125
eqtl-a-ENSG00000095906	ENSG00000095906	European	31684	20500
eqtl-a-ENSG00000196436	ENSG00000196436	European	5502	18180
eqtl-a-ENSG00000237017	ENSG00000237017	European	5502	20699
eqtl-a-ENSG00000188613	ENSG00000188613	European	30962	18533
eqtl-a-ENSG00000188763	ENSG00000188763	European	12519	14712
eqtl-a-ENSG00000214783	ENSG00000214783	European	6083	15978
eqtl-a-ENSG00000101150	ENSG00000101150	European	31470	17590
eqtl-a-ENSG00000118307	ENSG00000118307	European	30985	19935
eqtl-a-ENSG00000170629	ENSG00000170629	European	31470	17634
eqtl-a-ENSG00000172731	ENSG00000172731	European	31684	21062
eqtl-a-ENSG00000078304	ENSG00000078304	European	31684	18666
eqtl-a-ENSG00000167861	ENSG00000167861	European	25476	18923
eqtl-a-ENSG00000185798	ENSG00000185798	European	26395	20104
eqtl-a-ENSG00000177359	ENSG00000177359	European	22495	21236
eqtl-a-ENSG00000065029	ENSG00000065029	European	31684	17039
eqtl-a-ENSG00000029639	ENSG00000029639	European	31470	19597
eqtl-a-ENSG00000105993	ENSG00000105993	European	31684	22121
eqtl-a-ENSG00000172780	ENSG00000172780	European	28877	17944
eqtl-a-ENSG00000119729	ENSG00000119729	European	23842	19997
eqtl-a-ENSG00000251136	ENSG00000251136	European	22495	18463
eqtl-a-ENSG00000160226	ENSG00000160226	European	31684	20646
eqtl-a-ENSG00000140688	ENSG00000140688	European	31684	14438
eqtl-a-ENSG00000139514	ENSG00000139514	European	31684	19610
eqtl-a-ENSG00000117322	ENSG00000117322	European	31470	17701
eqtl-a-ENSG00000144455	ENSG00000144455	European	31684	21434
eqtl-a-ENSG00000267348	ENSG00000267348	European	4994	17313
eqtl-a-ENSG00000139547	ENSG00000139547	European	31684	15832
eqtl-a-ENSG00000131652	ENSG00000131652	European	26609	18037
eqtl-a-ENSG00000115896	ENSG00000115896	European	31644	16367
eqtl-a-ENSG00000255968	ENSG00000255968	European	4169	17773
eqtl-a-ENSG00000198860	ENSG00000198860	European	31684	17578
eqtl-a-ENSG00000088930	ENSG00000088930	European	31470	16641
eqtl-a-ENSG00000169359	ENSG00000169359	European	14263	17443
eqtl-a-ENSG00000235890	ENSG00000235890	European	5164	17761
eqtl-a-ENSG00000157557	ENSG00000157557	European	31470	19129
eqtl-a-ENSG00000166348	ENSG00000166348	European	31684	16001
eqtl-a-ENSG00000226942	ENSG00000226942	European	5502	14841
eqtl-a-ENSG00000100417	ENSG00000100417	European	31684	18038
eqtl-a-ENSG00000203697	ENSG00000203697	European	25547	17959
eqtl-a-ENSG00000270041	ENSG00000270041	European	21861	19352
eqtl-a-ENSG00000173821	ENSG00000173821	European	31256	20336
eqtl-a-ENSG00000134452	ENSG00000134452	European	31684	22675
eqtl-a-ENSG00000225666	ENSG00000225666	European	4339	18198
eqtl-a-ENSG00000169155	ENSG00000169155	European	31684	18056
eqtl-a-ENSG00000100162	ENSG00000100162	European	31470	18711
eqtl-a-ENSG00000115607	ENSG00000115607	European	31684	17683
eqtl-a-ENSG00000163421	ENSG00000163421	European	31684	18170
eqtl-a-ENSG00000068784	ENSG00000068784	European	31684	19777
eqtl-a-ENSG00000248485	ENSG00000248485	European	24754	18488
eqtl-a-ENSG00000260884	ENSG00000260884	European	4994	18037
eqtl-a-ENSG00000227070	ENSG00000227070	European	3831	13497
eqtl-a-ENSG00000095627	ENSG00000095627	European	30213	17055
eqtl-a-ENSG00000239697	ENSG00000239697	European	31684	18636
eqtl-a-ENSG00000112763	ENSG00000112763	European	31470	18619
eqtl-a-ENSG00000147224	ENSG00000147224	European	9188	10125
eqtl-a-ENSG00000197142	ENSG00000197142	European	31684	18278
eqtl-a-ENSG00000166295	ENSG00000166295	European	31684	18295
eqtl-a-ENSG00000230162	ENSG00000230162	European	3831	9828
eqtl-a-ENSG00000160799	ENSG00000160799	European	31684	16764
eqtl-a-ENSG00000229789	ENSG00000229789	European	5164	10584
eqtl-a-ENSG00000262098	ENSG00000262098	European	3831	17279
eqtl-a-ENSG00000163380	ENSG00000163380	European	29048	19576
eqtl-a-ENSG00000134644	ENSG00000134644	European	31684	19666
eqtl-a-ENSG00000196387	ENSG00000196387	European	31684	15613
eqtl-a-ENSG00000169439	ENSG00000169439	European	31684	17740
eqtl-a-ENSG00000160051	ENSG00000160051	European	26609	16651
eqtl-a-ENSG00000134864	ENSG00000134864	European	20202	18975
eqtl-a-ENSG00000043093	ENSG00000043093	European	14263	16966
eqtl-a-ENSG00000204084	ENSG00000204084	European	31684	18152
eqtl-a-ENSG00000188242	ENSG00000188242	European	16686	18227
eqtl-a-ENSG00000226660	ENSG00000226660	European	5502	16481
eqtl-a-ENSG00000100938	ENSG00000100938	European	26609	19040
eqtl-a-ENSG00000166575	ENSG00000166575	European	31684	20488
eqtl-a-ENSG00000167914	ENSG00000167914	European	26569	17077
eqtl-a-ENSG00000258727	ENSG00000258727	European	5502	17759
eqtl-a-ENSG00000256171	ENSG00000256171	European	4022	16198
eqtl-a-ENSG00000166165	ENSG00000166165	European	31684	19939
eqtl-a-ENSG00000248008	ENSG00000248008	European	22495	17977
eqtl-a-ENSG00000020633	ENSG00000020633	European	31684	17706
eqtl-a-ENSG00000143147	ENSG00000143147	European	30131	19328
eqtl-a-ENSG00000269646	ENSG00000269646	European	3831	19146
eqtl-a-ENSG00000113441	ENSG00000113441	European	31256	19226
eqtl-a-ENSG00000166598	ENSG00000166598	European	14263	17994
eqtl-a-ENSG00000138180	ENSG00000138180	European	31684	18478
eqtl-a-ENSG00000128578	ENSG00000128578	European	25476	17929
eqtl-a-ENSG00000243753	ENSG00000243753	European	13344	30177
eqtl-a-ENSG00000162913	ENSG00000162913	European	5502	17494
eqtl-a-ENSG00000255446	ENSG00000255446	European	5164	15584
eqtl-a-ENSG00000105278	ENSG00000105278	European	26181	19988
eqtl-a-ENSG00000170091	ENSG00000170091	European	29940	19824
eqtl-a-ENSG00000259315	ENSG00000259315	European	17261	14222
eqtl-a-ENSG00000231991	ENSG00000231991	European	6421	17318
eqtl-a-ENSG00000132153	ENSG00000132153	European	31684	14677
eqtl-a-ENSG00000254859	ENSG00000254859	European	5502	17547
eqtl-a-ENSG00000118260	ENSG00000118260	European	30507	17963
eqtl-a-ENSG00000104432	ENSG00000104432	European	31470	18715
eqtl-a-ENSG00000233411	ENSG00000233411	European	4677	17784
eqtl-a-ENSG00000243404	ENSG00000243404	European	3831	15726
eqtl-a-ENSG00000230415	ENSG00000230415	European	5502	15705
eqtl-a-ENSG00000257285	ENSG00000257285	European	5502	18416
eqtl-a-ENSG00000211692	ENSG00000211692	European	4868	18848
eqtl-a-ENSG00000167972	ENSG00000167972	European	31470	19236
eqtl-a-ENSG00000166435	ENSG00000166435	European	30872	17286
eqtl-a-ENSG00000267543	ENSG00000267543	European	4169	18034
eqtl-a-ENSG00000086666	ENSG00000086666	European	14263	18414
eqtl-a-ENSG00000244459	ENSG00000244459	European	22495	19295
eqtl-a-ENSG00000149257	ENSG00000149257	European	31684	17196
eqtl-a-ENSG00000136518	ENSG00000136518	European	14263	17144
eqtl-a-ENSG00000242802	ENSG00000242802	European	25476	22289
eqtl-a-ENSG00000186564	ENSG00000186564	European	31684	18739
eqtl-a-ENSG00000117461	ENSG00000117461	European	31684	17740
eqtl-a-ENSG00000182318	ENSG00000182318	European	30935	15388
eqtl-a-ENSG00000167476	ENSG00000167476	European	14263	19878
eqtl-a-ENSG00000197815	ENSG00000197815	European	4994	15701
eqtl-a-ENSG00000170955	ENSG00000170955	European	26609	20843
eqtl-a-ENSG00000184792	ENSG00000184792	European	31684	17945
eqtl-a-ENSG00000079999	ENSG00000079999	European	31470	18521
eqtl-a-ENSG00000196960	ENSG00000196960	European	4169	17769
eqtl-a-ENSG00000160908	ENSG00000160908	European	31470	16404
eqtl-a-ENSG00000117481	ENSG00000117481	European	31470	18061
eqtl-a-ENSG00000073146	ENSG00000073146	European	29432	19776
eqtl-a-ENSG00000069974	ENSG00000069974	European	31644	20936
eqtl-a-ENSG00000178665	ENSG00000178665	European	31470	20052
eqtl-a-ENSG00000118298	ENSG00000118298	European	7761	14373
eqtl-a-ENSG00000204856	ENSG00000204856	European	25476	16748
eqtl-a-ENSG00000135821	ENSG00000135821	European	31684	18344
eqtl-a-ENSG00000180389	ENSG00000180389	European	30836	18981
eqtl-a-ENSG00000145996	ENSG00000145996	European	31684	18263
eqtl-a-ENSG00000176619	ENSG00000176619	European	31684	20882
eqtl-a-ENSG00000162545	ENSG00000162545	European	31684	18511
eqtl-a-ENSG00000105619	ENSG00000105619	European	14263	22279
eqtl-a-ENSG00000189046	ENSG00000189046	European	31684	18336
eqtl-a-ENSG00000151079	ENSG00000151079	European	31684	18683
eqtl-a-ENSG00000116016	ENSG00000116016	European	31470	20104
eqtl-a-ENSG00000199332	ENSG00000199332	European	4022	26351
eqtl-a-ENSG00000197956	ENSG00000197956	European	30935	17668
eqtl-a-ENSG00000066084	ENSG00000066084	European	31470	16712
eqtl-a-ENSG00000047230	ENSG00000047230	European	9188	10125
eqtl-a-ENSG00000163481	ENSG00000163481	European	31684	17205
eqtl-a-ENSG00000253540	ENSG00000253540	European	5502	16725
eqtl-a-ENSG00000121578	ENSG00000121578	European	31684	18820
eqtl-a-ENSG00000198513	ENSG00000198513	European	26395	18357
eqtl-a-ENSG00000160201	ENSG00000160201	European	14263	19706
eqtl-a-ENSG00000018510	ENSG00000018510	European	31470	18765
eqtl-a-ENSG00000219355	ENSG00000219355	European	4339	15833
eqtl-a-ENSG00000172971	ENSG00000172971	European	4339	15283
eqtl-a-ENSG00000118785	ENSG00000118785	European	31470	18179
eqtl-a-ENSG00000133392	ENSG00000133392	European	30578	15563
eqtl-a-ENSG00000119927	ENSG00000119927	European	31470	18604
eqtl-a-ENSG00000258891	ENSG00000258891	European	11673	16070
eqtl-a-ENSG00000113575	ENSG00000113575	European	31470	17600
eqtl-a-ENSG00000174695	ENSG00000174695	European	28917	17830
eqtl-a-ENSG00000164022	ENSG00000164022	European	31684	17815
eqtl-a-ENSG00000164284	ENSG00000164284	European	31684	18317
eqtl-a-ENSG00000147996	ENSG00000147996	European	10577	12083
eqtl-a-ENSG00000114978	ENSG00000114978	European	19818	16265
eqtl-a-ENSG00000125814	ENSG00000125814	European	31470	20541
eqtl-a-ENSG00000116406	ENSG00000116406	European	31470	17403
eqtl-a-ENSG00000185088	ENSG00000185088	European	31470	18633
eqtl-a-ENSG00000226981	ENSG00000226981	European	5502	14521
eqtl-a-ENSG00000100024	ENSG00000100024	European	31684	19715
eqtl-a-ENSG00000164252	ENSG00000164252	European	31470	18749
eqtl-a-ENSG00000108946	ENSG00000108946	European	31644	17967
eqtl-a-ENSG00000173041	ENSG00000173041	European	31684	19352
eqtl-a-ENSG00000213885	ENSG00000213885	European	5502	17881
eqtl-a-ENSG00000253269	ENSG00000253269	European	4169	18216
eqtl-a-ENSG00000173406	ENSG00000173406	European	22883	18956
eqtl-a-ENSG00000073417	ENSG00000073417	European	31684	18318
eqtl-a-ENSG00000014919	ENSG00000014919	European	31684	17442
eqtl-a-ENSG00000226261	ENSG00000226261	European	3831	13958
eqtl-a-ENSG00000134313	ENSG00000134313	European	9188	17233
eqtl-a-ENSG00000128487	ENSG00000128487	European	21121	15844
eqtl-a-ENSG00000112297	ENSG00000112297	European	25860	18517
eqtl-a-ENSG00000168404	ENSG00000168404	European	31684	19569
eqtl-a-ENSG00000267161	ENSG00000267161	European	5502	19373
eqtl-a-ENSG00000134716	ENSG00000134716	European	31684	17571
eqtl-a-ENSG00000118420	ENSG00000118420	European	25476	17664
eqtl-a-ENSG00000234936	ENSG00000234936	European	5502	17741
eqtl-a-ENSG00000160803	ENSG00000160803	European	11496	15180
eqtl-a-ENSG00000140323	ENSG00000140323	European	31684	17498
eqtl-a-ENSG00000169239	ENSG00000169239	European	9188	10125
eqtl-a-ENSG00000156650	ENSG00000156650	European	25690	15995
eqtl-a-ENSG00000172572	ENSG00000172572	European	30765	20895
eqtl-a-ENSG00000140848	ENSG00000140848	European	31684	19410
eqtl-a-ENSG00000089094	ENSG00000089094	European	31684	18311
eqtl-a-ENSG00000243056	ENSG00000243056	European	25432	16043
eqtl-a-ENSG00000104852	ENSG00000104852	European	26196	18980
eqtl-a-ENSG00000079785	ENSG00000079785	European	14263	17759
eqtl-a-ENSG00000223745	ENSG00000223745	European	22495	16774
eqtl-a-ENSG00000243650	ENSG00000243650	European	5502	17705
eqtl-a-ENSG00000262580	ENSG00000262580	European	5502	19441
eqtl-a-ENSG00000100575	ENSG00000100575	European	31684	18841
eqtl-a-ENSG00000105877	ENSG00000105877	European	29094	19352
eqtl-a-ENSG00000252206	ENSG00000252206	European	4530	14019
eqtl-a-ENSG00000130695	ENSG00000130695	European	25690	16505
eqtl-a-ENSG00000120539	ENSG00000120539	European	31470	20895
eqtl-a-ENSG00000105325	ENSG00000105325	European	31684	20540
eqtl-a-ENSG00000170364	ENSG00000170364	European	31684	21216
eqtl-a-ENSG00000090565	ENSG00000090565	European	31684	18799
eqtl-a-ENSG00000163827	ENSG00000163827	European	31684	17601
eqtl-a-ENSG00000171503	ENSG00000171503	European	26395	17243
eqtl-a-ENSG00000163877	ENSG00000163877	European	31684	17969
eqtl-a-ENSG00000155850	ENSG00000155850	European	31684	18261
eqtl-a-ENSG00000241043	ENSG00000241043	European	5502	18819
eqtl-a-ENSG00000188649	ENSG00000188649	European	30351	18427
eqtl-a-ENSG00000187866	ENSG00000187866	European	31470	16190
eqtl-a-ENSG00000132330	ENSG00000132330	European	31684	20299
eqtl-a-ENSG00000143512	ENSG00000143512	European	29094	18072
eqtl-a-ENSG00000042445	ENSG00000042445	European	14263	17705
eqtl-a-ENSG00000256084	ENSG00000256084	European	4339	16613
eqtl-a-ENSG00000248487	ENSG00000248487	European	28917	15862
eqtl-a-ENSG00000188211	ENSG00000188211	European	22883	17767
eqtl-a-ENSG00000151657	ENSG00000151657	European	31684	21543
eqtl-a-ENSG00000129007	ENSG00000129007	European	31470	17130
eqtl-a-ENSG00000211805	ENSG00000211805	European	5502	19125
eqtl-a-ENSG00000267212	ENSG00000267212	European	3831	15068
eqtl-a-ENSG00000145545	ENSG00000145545	European	14263	19528
eqtl-a-ENSG00000198356	ENSG00000198356	European	31684	17920
eqtl-a-ENSG00000214888	ENSG00000214888	European	22495	19852
eqtl-a-ENSG00000236977	ENSG00000236977	European	5311	15753
eqtl-a-ENSG00000215270	ENSG00000215270	European	4339	10851
eqtl-a-ENSG00000259078	ENSG00000259078	European	3831	15785
eqtl-a-ENSG00000249601	ENSG00000249601	European	4868	17984
eqtl-a-ENSG00000254577	ENSG00000254577	European	3831	16830
eqtl-a-ENSG00000213080	ENSG00000213080	European	4868	17166
eqtl-a-ENSG00000185339	ENSG00000185339	European	31684	17875
eqtl-a-ENSG00000260814	ENSG00000260814	European	4656	15117
eqtl-a-ENSG00000188372	ENSG00000188372	European	31256	18310
eqtl-a-ENSG00000170571	ENSG00000170571	European	26196	14981
eqtl-a-ENSG00000260051	ENSG00000260051	European	4994	19006
eqtl-a-ENSG00000250831	ENSG00000250831	European	4656	13785
eqtl-a-ENSG00000241238	ENSG00000241238	European	3831	16836
eqtl-a-ENSG00000136717	ENSG00000136717	European	31684	18967
eqtl-a-ENSG00000120875	ENSG00000120875	European	31684	18075
eqtl-a-ENSG00000146842	ENSG00000146842	European	31684	17228
eqtl-a-ENSG00000267003	ENSG00000267003	European	4169	15315
eqtl-a-ENSG00000240914	ENSG00000240914	European	4169	19452
eqtl-a-ENSG00000187583	ENSG00000187583	European	31684	15749
eqtl-a-ENSG00000160097	ENSG00000160097	European	30542	16215
eqtl-a-ENSG00000068366	ENSG00000068366	European	9188	10125
eqtl-a-ENSG00000261338	ENSG00000261338	European	5502	16689
eqtl-a-ENSG00000070019	ENSG00000070019	European	31470	18772
eqtl-a-ENSG00000204713	ENSG00000204713	European	31684	23490
eqtl-a-ENSG00000267612	ENSG00000267612	European	3831	15942
eqtl-a-ENSG00000165280	ENSG00000165280	European	31470	17070
eqtl-a-ENSG00000171462	ENSG00000171462	European	31684	17584
eqtl-a-ENSG00000126746	ENSG00000126746	European	31684	18231
eqtl-a-ENSG00000065534	ENSG00000065534	European	31684	18251
eqtl-a-ENSG00000107104	ENSG00000107104	European	31684	20840
eqtl-a-ENSG00000066697	ENSG00000066697	European	8269	15997
eqtl-a-ENSG00000175800	ENSG00000175800	European	4169	20251
eqtl-a-ENSG00000106609	ENSG00000106609	European	25690	19904
eqtl-a-ENSG00000187950	ENSG00000187950	European	26101	20979
eqtl-a-ENSG00000042088	ENSG00000042088	European	31684	18979
eqtl-a-ENSG00000259065	ENSG00000259065	European	5502	17369
eqtl-a-ENSG00000163428	ENSG00000163428	European	26196	18000
eqtl-a-ENSG00000135473	ENSG00000135473	European	31684	16714
eqtl-a-ENSG00000186446	ENSG00000186446	European	31684	17554
eqtl-a-ENSG00000169020	ENSG00000169020	European	26609	18222
eqtl-a-ENSG00000155380	ENSG00000155380	European	31684	17187
eqtl-a-ENSG00000214975	ENSG00000214975	European	22709	20647
eqtl-a-ENSG00000179943	ENSG00000179943	European	31470	21601
eqtl-a-ENSG00000239830	ENSG00000239830	European	4530	16533
eqtl-a-ENSG00000186141	ENSG00000186141	European	14263	11998
eqtl-a-ENSG00000204710	ENSG00000204710	European	26609	16315
eqtl-a-ENSG00000132471	ENSG00000132471	European	31684	18853
eqtl-a-ENSG00000033170	ENSG00000033170	European	31684	18505
eqtl-a-ENSG00000227017	ENSG00000227017	European	4339	16459
eqtl-a-ENSG00000162383	ENSG00000162383	European	31684	17960
eqtl-a-ENSG00000171617	ENSG00000171617	European	30935	18204
eqtl-a-ENSG00000234252	ENSG00000234252	European	4994	14264
eqtl-a-ENSG00000206762	ENSG00000206762	European	3831	14360
eqtl-a-ENSG00000105329	ENSG00000105329	European	31470	17548
eqtl-a-ENSG00000198826	ENSG00000198826	European	31684	17915
eqtl-a-ENSG00000175793	ENSG00000175793	European	31050	16271
eqtl-a-ENSG00000162892	ENSG00000162892	European	26101	15964
eqtl-a-ENSG00000172331	ENSG00000172331	European	31684	18517
eqtl-a-ENSG00000006062	ENSG00000006062	European	31684	19048
eqtl-a-ENSG00000104147	ENSG00000104147	European	31470	17300
eqtl-a-ENSG00000188033	ENSG00000188033	European	14263	17255
eqtl-a-ENSG00000213901	ENSG00000213901	European	31684	17488
eqtl-a-ENSG00000182957	ENSG00000182957	European	31684	21491
eqtl-a-ENSG00000214176	ENSG00000214176	European	23030	16930
eqtl-a-ENSG00000075426	ENSG00000075426	European	31684	17669
eqtl-a-ENSG00000164323	ENSG00000164323	European	26196	20636
eqtl-a-ENSG00000269311	ENSG00000269311	European	4339	18085
eqtl-a-ENSG00000079335	ENSG00000079335	European	31644	18172
eqtl-a-ENSG00000261786	ENSG00000261786	European	10736	16111
eqtl-a-ENSG00000270006	ENSG00000270006	European	4339	20028
eqtl-a-ENSG00000101868	ENSG00000101868	European	9188	10125
eqtl-a-ENSG00000269653	ENSG00000269653	European	4169	16114
eqtl-a-ENSG00000162704	ENSG00000162704	European	31684	17775
eqtl-a-ENSG00000205339	ENSG00000205339	European	14263	17899
eqtl-a-ENSG00000227855	ENSG00000227855	European	4656	16505
eqtl-a-ENSG00000221923	ENSG00000221923	European	31256	22015
eqtl-a-ENSG00000185100	ENSG00000185100	European	31684	20362
eqtl-a-ENSG00000172667	ENSG00000172667	European	31256	17863
eqtl-a-ENSG00000123179	ENSG00000123179	European	14263	17037
eqtl-a-ENSG00000256690	ENSG00000256690	European	5502	16741
eqtl-a-ENSG00000025434	ENSG00000025434	European	31684	15906
eqtl-a-ENSG00000073331	ENSG00000073331	European	31470	17643
eqtl-a-ENSG00000185504	ENSG00000185504	European	31684	20600
eqtl-a-ENSG00000233609	ENSG00000233609	European	5502	19532
eqtl-a-ENSG00000236056	ENSG00000236056	European	5502	17483
eqtl-a-ENSG00000239353	ENSG00000239353	European	4677	17035
eqtl-a-ENSG00000228444	ENSG00000228444	European	4169	17266
eqtl-a-ENSG00000132581	ENSG00000132581	European	31684	15417
eqtl-a-ENSG00000132768	ENSG00000132768	European	31684	17486
eqtl-a-ENSG00000230869	ENSG00000230869	European	5502	14316
eqtl-a-ENSG00000003137	ENSG00000003137	European	31300	16899
eqtl-a-ENSG00000231989	ENSG00000231989	European	26812	18888
eqtl-a-ENSG00000100603	ENSG00000100603	European	31684	19904
eqtl-a-ENSG00000130175	ENSG00000130175	European	31684	18262
eqtl-a-ENSG00000131242	ENSG00000131242	European	31684	17351
eqtl-a-ENSG00000186501	ENSG00000186501	European	31684	16083
eqtl-a-ENSG00000129103	ENSG00000129103	European	31684	19662
eqtl-a-ENSG00000196653	ENSG00000196653	European	31684	17546
eqtl-a-ENSG00000179348	ENSG00000179348	European	31470	17793
eqtl-a-ENSG00000244661	ENSG00000244661	European	4339	15240
eqtl-a-ENSG00000233785	ENSG00000233785	European	4677	10042
eqtl-a-ENSG00000110931	ENSG00000110931	European	31684	18298
eqtl-a-ENSG00000180730	ENSG00000180730	European	31684	19699
eqtl-a-ENSG00000251093	ENSG00000251093	European	4677	16152
eqtl-a-ENSG00000260329	ENSG00000260329	European	5502	17101
eqtl-a-ENSG00000269619	ENSG00000269619	European	10736	18242
eqtl-a-ENSG00000211688	ENSG00000211688	European	5502	18825
eqtl-a-ENSG00000186907	ENSG00000186907	European	31684	18368
eqtl-a-ENSG00000269946	ENSG00000269946	European	4339	16136
eqtl-a-ENSG00000145982	ENSG00000145982	European	14263	19354
eqtl-a-ENSG00000148572	ENSG00000148572	European	14263	17884
eqtl-a-ENSG00000184056	ENSG00000184056	European	31684	20030
eqtl-a-ENSG00000150756	ENSG00000150756	European	31470	19649
eqtl-a-ENSG00000144642	ENSG00000144642	European	31684	20263
eqtl-a-ENSG00000106351	ENSG00000106351	European	31684	17146
eqtl-a-ENSG00000137075	ENSG00000137075	European	31684	17709
eqtl-a-ENSG00000135148	ENSG00000135148	European	31684	15954
eqtl-a-ENSG00000133121	ENSG00000133121	European	30551	17909
eqtl-a-ENSG00000168899	ENSG00000168899	European	31684	18584
eqtl-a-ENSG00000107672	ENSG00000107672	European	31684	19949
eqtl-a-ENSG00000136830	ENSG00000136830	European	31470	17592
eqtl-a-ENSG00000134851	ENSG00000134851	European	31684	19196
eqtl-a-ENSG00000160193	ENSG00000160193	European	31684	21091
eqtl-a-ENSG00000173517	ENSG00000173517	European	26181	17098
eqtl-a-ENSG00000262482	ENSG00000262482	European	4169	16533
eqtl-a-ENSG00000178202	ENSG00000178202	European	31684	17595
eqtl-a-ENSG00000204711	ENSG00000204711	European	26271	17574
eqtl-a-ENSG00000182909	ENSG00000182909	European	9188	20770
eqtl-a-ENSG00000228251	ENSG00000228251	European	4530	15285
eqtl-a-ENSG00000156253	ENSG00000156253	European	31684	18733
eqtl-a-ENSG00000121742	ENSG00000121742	European	31086	19898
eqtl-a-ENSG00000116771	ENSG00000116771	European	31684	19924
eqtl-a-ENSG00000260669	ENSG00000260669	European	7931	16895
eqtl-a-ENSG00000204351	ENSG00000204351	European	14263	42006
eqtl-a-ENSG00000248641	ENSG00000248641	European	3831	14687
eqtl-a-ENSG00000141456	ENSG00000141456	European	14263	19303
eqtl-a-ENSG00000269887	ENSG00000269887	European	5502	17956
eqtl-a-ENSG00000202314	ENSG00000202314	European	16272	17689
eqtl-a-ENSG00000258929	ENSG00000258929	European	5502	17092
eqtl-a-ENSG00000252577	ENSG00000252577	European	19450	13918
eqtl-a-ENSG00000135540	ENSG00000135540	European	9188	18036
eqtl-a-ENSG00000178935	ENSG00000178935	European	31684	18130
eqtl-a-ENSG00000125319	ENSG00000125319	European	31470	17128
eqtl-a-ENSG00000204624	ENSG00000204624	European	26181	18469
eqtl-a-ENSG00000117862	ENSG00000117862	European	31684	17128
eqtl-a-ENSG00000147121	ENSG00000147121	European	8269	10110
eqtl-a-ENSG00000042832	ENSG00000042832	European	31470	19939
eqtl-a-ENSG00000163608	ENSG00000163608	European	31470	19166
eqtl-a-ENSG00000158764	ENSG00000158764	European	30137	18431
eqtl-a-ENSG00000204186	ENSG00000204186	European	25797	17829
eqtl-a-ENSG00000078804	ENSG00000078804	European	31684	16177
eqtl-a-ENSG00000109911	ENSG00000109911	European	26609	16555
eqtl-a-ENSG00000226742	ENSG00000226742	European	26181	16440
eqtl-a-ENSG00000187051	ENSG00000187051	European	31470	17196
eqtl-a-ENSG00000105393	ENSG00000105393	European	25690	18671
eqtl-a-ENSG00000261731	ENSG00000261731	European	4994	13287
eqtl-a-ENSG00000115947	ENSG00000115947	European	26609	16357
eqtl-a-ENSG00000130643	ENSG00000130643	European	26196	17379
eqtl-a-ENSG00000108107	ENSG00000108107	European	31684	22136
eqtl-a-ENSG00000259088	ENSG00000259088	European	5164	16561
eqtl-a-ENSG00000224429	ENSG00000224429	European	5502	18622
eqtl-a-ENSG00000250361	ENSG00000250361	European	14263	16903
eqtl-a-ENSG00000144485	ENSG00000144485	European	31684	20540
eqtl-a-ENSG00000136319	ENSG00000136319	European	31470	19221
eqtl-a-ENSG00000211970	ENSG00000211970	European	5502	15448
eqtl-a-ENSG00000211778	ENSG00000211778	European	22495	20472
eqtl-a-ENSG00000206337	ENSG00000206337	European	14263	28835
eqtl-a-ENSG00000088325	ENSG00000088325	European	31470	15929
eqtl-a-ENSG00000121417	ENSG00000121417	European	31684	19020
eqtl-a-ENSG00000230082	ENSG00000230082	European	4677	17630
eqtl-a-ENSG00000240053	ENSG00000240053	European	14263	39138
eqtl-a-ENSG00000223722	ENSG00000223722	European	5502	19517
eqtl-a-ENSG00000189266	ENSG00000189266	European	9188	16365
eqtl-a-ENSG00000157259	ENSG00000157259	European	31684	16037
eqtl-a-ENSG00000198604	ENSG00000198604	European	31684	18921
eqtl-a-ENSG00000267586	ENSG00000267586	European	20824	16541
eqtl-a-ENSG00000213799	ENSG00000213799	European	26196	22850
eqtl-a-ENSG00000245869	ENSG00000245869	European	4169	16303
eqtl-a-ENSG00000262703	ENSG00000262703	European	4169	19155
eqtl-a-ENSG00000198964	ENSG00000198964	European	31684	16173
eqtl-a-ENSG00000148411	ENSG00000148411	European	30507	20107
eqtl-a-ENSG00000256223	ENSG00000256223	European	26609	15154
eqtl-a-ENSG00000215571	ENSG00000215571	European	7444	18654
eqtl-a-ENSG00000231581	ENSG00000231581	European	4339	16363
eqtl-a-ENSG00000101574	ENSG00000101574	European	31684	20553
eqtl-a-ENSG00000010319	ENSG00000010319	European	31684	16546
eqtl-a-ENSG00000162341	ENSG00000162341	European	31684	18275
eqtl-a-ENSG00000215193	ENSG00000215193	European	31256	19632
eqtl-a-ENSG00000218052	ENSG00000218052	European	5502	17801
eqtl-a-ENSG00000260179	ENSG00000260179	European	4677	15515
eqtl-a-ENSG00000150281	ENSG00000150281	European	31050	14884
eqtl-a-ENSG00000235101	ENSG00000235101	European	4169	16740
eqtl-a-ENSG00000087302	ENSG00000087302	European	26609	19470
eqtl-a-ENSG00000197535	ENSG00000197535	European	31684	18821
eqtl-a-ENSG00000226318	ENSG00000226318	European	4994	17184
eqtl-a-ENSG00000187147	ENSG00000187147	European	31470	17074
eqtl-a-ENSG00000164362	ENSG00000164362	European	30137	22126
eqtl-a-ENSG00000157483	ENSG00000157483	European	31470	19120
eqtl-a-ENSG00000137824	ENSG00000137824	European	24941	16885
eqtl-a-ENSG00000056586	ENSG00000056586	European	31684	17665
eqtl-a-ENSG00000258686	ENSG00000258686	European	21760	17150
eqtl-a-ENSG00000106268	ENSG00000106268	European	31470	22469
eqtl-a-ENSG00000205181	ENSG00000205181	European	25262	20329
eqtl-a-ENSG00000107249	ENSG00000107249	European	31470	20711
eqtl-a-ENSG00000164715	ENSG00000164715	European	31684	18813
eqtl-a-ENSG00000237438	ENSG00000237438	European	6421	17123
eqtl-a-ENSG00000143442	ENSG00000143442	European	31684	17034
eqtl-a-ENSG00000253438	ENSG00000253438	European	9764	17587
eqtl-a-ENSG00000254030	ENSG00000254030	European	4868	19866
eqtl-a-ENSG00000124459	ENSG00000124459	European	31684	20165
eqtl-a-ENSG00000167614	ENSG00000167614	European	29218	22617
eqtl-a-ENSG00000130758	ENSG00000130758	European	31684	18748
eqtl-a-ENSG00000260552	ENSG00000260552	European	4994	16441
eqtl-a-ENSG00000130038	ENSG00000130038	European	31256	19312
eqtl-a-ENSG00000125618	ENSG00000125618	European	31684	17729
eqtl-a-ENSG00000225936	ENSG00000225936	European	5502	16971
eqtl-a-ENSG00000167468	ENSG00000167468	European	31470	20876
eqtl-a-ENSG00000266490	ENSG00000266490	European	5502	15936
eqtl-a-ENSG00000198818	ENSG00000198818	European	14263	20343
eqtl-a-ENSG00000258821	ENSG00000258821	European	3831	14890
eqtl-a-ENSG00000255587	ENSG00000255587	European	5502	17135
eqtl-a-ENSG00000203965	ENSG00000203965	European	31470	18227
eqtl-a-ENSG00000169592	ENSG00000169592	European	31684	14678
eqtl-a-ENSG00000211671	ENSG00000211671	European	5502	19613
eqtl-a-ENSG00000263326	ENSG00000263326	European	4656	16863
eqtl-a-ENSG00000158286	ENSG00000158286	European	26196	19320
eqtl-a-ENSG00000176973	ENSG00000176973	European	31684	16340
eqtl-a-ENSG00000134884	ENSG00000134884	European	31684	19360
eqtl-a-ENSG00000009830	ENSG00000009830	European	31684	20057
eqtl-a-ENSG00000196305	ENSG00000196305	European	31684	18565
eqtl-a-ENSG00000103160	ENSG00000103160	European	31684	25333
eqtl-a-ENSG00000226067	ENSG00000226067	European	5502	11739
eqtl-a-ENSG00000107021	ENSG00000107021	European	30935	18410
eqtl-a-ENSG00000164073	ENSG00000164073	European	31470	17284
eqtl-a-ENSG00000089123	ENSG00000089123	European	31684	18968
eqtl-a-ENSG00000247627	ENSG00000247627	European	5502	16541
eqtl-a-ENSG00000096996	ENSG00000096996	European	31684	18877
eqtl-a-ENSG00000126456	ENSG00000126456	European	31684	18924
eqtl-a-ENSG00000086570	ENSG00000086570	European	30962	19280
eqtl-a-ENSG00000224940	ENSG00000224940	European	25432	17345
eqtl-a-ENSG00000197070	ENSG00000197070	European	31470	16451
eqtl-a-ENSG00000164949	ENSG00000164949	European	29802	18213
eqtl-a-ENSG00000241490	ENSG00000241490	European	5502	15829
eqtl-a-ENSG00000135365	ENSG00000135365	European	31684	16607
eqtl-a-ENSG00000197771	ENSG00000197771	European	26609	19165
eqtl-a-ENSG00000167987	ENSG00000167987	European	31684	18100
eqtl-a-ENSG00000175691	ENSG00000175691	European	31684	21046
eqtl-a-ENSG00000234492	ENSG00000234492	European	24924	17083
eqtl-a-ENSG00000129810	ENSG00000129810	European	31644	19472
eqtl-a-ENSG00000139977	ENSG00000139977	European	25646	18839
eqtl-a-ENSG00000184068	ENSG00000184068	European	4994	16923
eqtl-a-ENSG00000172113	ENSG00000172113	European	31470	14358
eqtl-a-ENSG00000100372	ENSG00000100372	European	31684	16743
eqtl-a-ENSG00000036565	ENSG00000036565	European	31644	21407
eqtl-a-ENSG00000171606	ENSG00000171606	European	31470	16087
eqtl-a-ENSG00000187688	ENSG00000187688	European	31470	17917
eqtl-a-ENSG00000103512	ENSG00000103512	European	6421	14821
eqtl-a-ENSG00000144820	ENSG00000144820	European	30551	17838
eqtl-a-ENSG00000182568	ENSG00000182568	European	31684	17203
eqtl-a-ENSG00000264281	ENSG00000264281	European	5502	17622
eqtl-a-ENSG00000245205	ENSG00000245205	European	16512	19404
eqtl-a-ENSG00000222460	ENSG00000222460	European	3831	13517
eqtl-a-ENSG00000228701	ENSG00000228701	European	4339	15080
eqtl-a-ENSG00000138835	ENSG00000138835	European	31684	18805
eqtl-a-ENSG00000175764	ENSG00000175764	European	31644	18045
eqtl-a-ENSG00000117859	ENSG00000117859	European	31684	16367
eqtl-a-ENSG00000197724	ENSG00000197724	European	31684	19303
eqtl-a-ENSG00000073921	ENSG00000073921	European	31470	18771
eqtl-a-ENSG00000089006	ENSG00000089006	European	31684	20273
eqtl-a-ENSG00000264764	ENSG00000264764	European	4022	15489
eqtl-a-ENSG00000125812	ENSG00000125812	European	31684	20576
eqtl-a-ENSG00000135341	ENSG00000135341	European	31684	17994
eqtl-a-ENSG00000002834	ENSG00000002834	European	30935	17027
eqtl-a-ENSG00000090470	ENSG00000090470	European	31260	16736
eqtl-a-ENSG00000135966	ENSG00000135966	European	31256	18980
eqtl-a-ENSG00000196141	ENSG00000196141	European	31684	16498
eqtl-a-ENSG00000068079	ENSG00000068079	European	31684	16444
eqtl-a-ENSG00000166527	ENSG00000166527	European	31470	20430
eqtl-a-ENSG00000072501	ENSG00000072501	European	9188	2976
eqtl-a-ENSG00000183569	ENSG00000183569	European	14263	18834
eqtl-a-ENSG00000207721	ENSG00000207721	European	16923	15939
eqtl-a-ENSG00000204272	ENSG00000204272	European	5502	10097
eqtl-a-ENSG00000179914	ENSG00000179914	European	14263	17644
eqtl-a-ENSG00000107099	ENSG00000107099	European	31684	18926
eqtl-a-ENSG00000131844	ENSG00000131844	European	14263	14409
eqtl-a-ENSG00000248832	ENSG00000248832	European	21760	18205
eqtl-a-ENSG00000106069	ENSG00000106069	European	31684	18866
eqtl-a-ENSG00000269954	ENSG00000269954	European	3831	16594
eqtl-a-ENSG00000173705	ENSG00000173705	European	25262	18585
eqtl-a-ENSG00000166352	ENSG00000166352	European	31684	19906
eqtl-a-ENSG00000140945	ENSG00000140945	European	31176	24902
eqtl-a-ENSG00000227242	ENSG00000227242	European	8269	14960
eqtl-a-ENSG00000039123	ENSG00000039123	European	14263	18296
eqtl-a-ENSG00000197013	ENSG00000197013	European	9188	20653
eqtl-a-ENSG00000107890	ENSG00000107890	European	31684	20866
eqtl-a-ENSG00000127720	ENSG00000127720	European	30765	18230
eqtl-a-ENSG00000163946	ENSG00000163946	European	25690	18399
eqtl-a-ENSG00000136271	ENSG00000136271	European	30935	17972
eqtl-a-ENSG00000166529	ENSG00000166529	European	26181	15706
eqtl-a-ENSG00000197728	ENSG00000197728	European	26569	17128
eqtl-a-ENSG00000108312	ENSG00000108312	European	31684	17134
eqtl-a-ENSG00000185716	ENSG00000185716	European	16730	14600
eqtl-a-ENSG00000121274	ENSG00000121274	European	31684	17644
eqtl-a-ENSG00000113456	ENSG00000113456	European	31684	19415
eqtl-a-ENSG00000169612	ENSG00000169612	European	9188	14120
eqtl-a-ENSG00000093072	ENSG00000093072	European	31300	18893
eqtl-a-ENSG00000138439	ENSG00000138439	European	26196	15832
eqtl-a-ENSG00000186364	ENSG00000186364	European	14263	11926
eqtl-a-ENSG00000122223	ENSG00000122223	European	31684	18498
eqtl-a-ENSG00000069020	ENSG00000069020	European	14263	18116
eqtl-a-ENSG00000185989	ENSG00000185989	European	31684	16195
eqtl-a-ENSG00000136933	ENSG00000136933	European	31684	17584
eqtl-a-ENSG00000233436	ENSG00000233436	European	24510	16960
eqtl-a-ENSG00000165417	ENSG00000165417	European	31470	19290
eqtl-a-ENSG00000159842	ENSG00000159842	European	26609	20860
eqtl-a-ENSG00000249856	ENSG00000249856	European	9573	16868
eqtl-a-ENSG00000171643	ENSG00000171643	European	31644	18937
eqtl-a-ENSG00000168917	ENSG00000168917	European	25690	16739
eqtl-a-ENSG00000262468	ENSG00000262468	European	5502	18629
eqtl-a-ENSG00000163479	ENSG00000163479	European	31256	15758
eqtl-a-ENSG00000182389	ENSG00000182389	European	31684	18191
eqtl-a-ENSG00000260336	ENSG00000260336	European	5502	16750
eqtl-a-ENSG00000132963	ENSG00000132963	European	31470	19120
eqtl-a-ENSG00000029534	ENSG00000029534	European	31684	18677
eqtl-a-ENSG00000101132	ENSG00000101132	European	31684	19756
eqtl-a-ENSG00000205221	ENSG00000205221	European	31644	20597
eqtl-a-ENSG00000213760	ENSG00000213760	European	14263	32307
eqtl-a-ENSG00000249502	ENSG00000249502	European	4022	16585
eqtl-a-ENSG00000087589	ENSG00000087589	European	31684	20296
eqtl-a-ENSG00000181126	ENSG00000181126	European	13006	25559
eqtl-a-ENSG00000078668	ENSG00000078668	European	31684	17549
eqtl-a-ENSG00000197323	ENSG00000197323	European	31684	17799
eqtl-a-ENSG00000170379	ENSG00000170379	European	23414	15736
eqtl-a-ENSG00000008018	ENSG00000008018	European	31684	15589
eqtl-a-ENSG00000197077	ENSG00000197077	European	26181	19189
eqtl-a-ENSG00000151726	ENSG00000151726	European	31684	20426
eqtl-a-ENSG00000100167	ENSG00000100167	European	31684	18796
eqtl-a-ENSG00000229162	ENSG00000229162	European	4868	16421
eqtl-a-ENSG00000131148	ENSG00000131148	European	30765	23377
eqtl-a-ENSG00000174749	ENSG00000174749	European	31644	17703
eqtl-a-ENSG00000259484	ENSG00000259484	European	21332	17797
eqtl-a-ENSG00000143786	ENSG00000143786	European	30765	18482
eqtl-a-ENSG00000137494	ENSG00000137494	European	31470	19350
eqtl-a-ENSG00000168060	ENSG00000168060	European	31684	16495
eqtl-a-ENSG00000167325	ENSG00000167325	European	31684	21737
eqtl-a-ENSG00000153006	ENSG00000153006	European	26609	17120
eqtl-a-ENSG00000139697	ENSG00000139697	European	31470	17927
eqtl-a-ENSG00000165813	ENSG00000165813	European	26609	17999
eqtl-a-ENSG00000120693	ENSG00000120693	European	25352	18569
eqtl-a-ENSG00000101400	ENSG00000101400	European	31684	16849
eqtl-a-ENSG00000074416	ENSG00000074416	European	31684	18177
eqtl-a-ENSG00000260367	ENSG00000260367	European	4994	14103
eqtl-a-ENSG00000116044	ENSG00000116044	European	31684	18759
eqtl-a-ENSG00000131828	ENSG00000131828	European	9188	10125
eqtl-a-ENSG00000260259	ENSG00000260259	European	4339	16288
eqtl-a-ENSG00000143379	ENSG00000143379	European	31470	16917
eqtl-a-ENSG00000263264	ENSG00000263264	European	5502	19297
eqtl-a-ENSG00000104976	ENSG00000104976	European	31684	19874
eqtl-a-ENSG00000035403	ENSG00000035403	European	31684	15906
eqtl-a-ENSG00000244754	ENSG00000244754	European	26196	17764
eqtl-a-ENSG00000172954	ENSG00000172954	European	31684	19305
eqtl-a-ENSG00000256872	ENSG00000256872	European	27714	17308
eqtl-a-ENSG00000185436	ENSG00000185436	European	25476	17641
eqtl-a-ENSG00000204524	ENSG00000204524	European	9188	18391
eqtl-a-ENSG00000116544	ENSG00000116544	European	26395	17529
eqtl-a-ENSG00000105889	ENSG00000105889	European	13006	17565
eqtl-a-ENSG00000132376	ENSG00000132376	European	26196	20374
eqtl-a-ENSG00000234009	ENSG00000234009	European	17261	19397
eqtl-a-ENSG00000254198	ENSG00000254198	European	21987	16189
eqtl-a-ENSG00000267680	ENSG00000267680	European	26225	19310
eqtl-a-ENSG00000233147	ENSG00000233147	European	9573	18090
eqtl-a-ENSG00000223473	ENSG00000223473	European	5502	17173
eqtl-a-ENSG00000245532	ENSG00000245532	European	26181	16157
eqtl-a-ENSG00000181038	ENSG00000181038	European	25262	19846
eqtl-a-ENSG00000163568	ENSG00000163568	European	31644	19373
eqtl-a-ENSG00000066117	ENSG00000066117	European	31470	16408
eqtl-a-ENSG00000136937	ENSG00000136937	European	31684	18532
eqtl-a-ENSG00000105849	ENSG00000105849	European	31684	21185
eqtl-a-ENSG00000007866	ENSG00000007866	European	31684	17139
eqtl-a-ENSG00000153933	ENSG00000153933	European	31684	18330
eqtl-a-ENSG00000109047	ENSG00000109047	European	30935	19662
eqtl-a-ENSG00000224020	ENSG00000224020	European	4677	16053
eqtl-a-ENSG00000170835	ENSG00000170835	European	31684	20043
eqtl-a-ENSG00000234476	ENSG00000234476	European	4339	15721
eqtl-a-ENSG00000232995	ENSG00000232995	European	5502	18057
eqtl-a-ENSG00000236859	ENSG00000236859	European	5502	17441
eqtl-a-ENSG00000163701	ENSG00000163701	European	31684	19313
eqtl-a-ENSG00000167306	ENSG00000167306	European	31470	19294
eqtl-a-ENSG00000269514	ENSG00000269514	European	22495	18401
eqtl-a-ENSG00000224295	ENSG00000224295	European	4530	18593
eqtl-a-ENSG00000111880	ENSG00000111880	European	31684	18234
eqtl-a-ENSG00000261732	ENSG00000261732	European	6598	17137
eqtl-a-ENSG00000185730	ENSG00000185730	European	30935	19987
eqtl-a-ENSG00000188282	ENSG00000188282	European	31684	17874
eqtl-a-ENSG00000025156	ENSG00000025156	European	31470	18835
eqtl-a-ENSG00000173862	ENSG00000173862	European	20824	17904
eqtl-a-ENSG00000024526	ENSG00000024526	European	30167	17845
eqtl-a-ENSG00000124635	ENSG00000124635	European	9188	16972
eqtl-a-ENSG00000242611	ENSG00000242611	European	5164	15348
eqtl-a-ENSG00000172845	ENSG00000172845	European	31644	18155
eqtl-a-ENSG00000247626	ENSG00000247626	European	31644	16294
eqtl-a-ENSG00000165507	ENSG00000165507	European	31684	19840
eqtl-a-ENSG00000109927	ENSG00000109927	European	31684	17757
eqtl-a-ENSG00000213859	ENSG00000213859	European	31684	19110
eqtl-a-ENSG00000040633	ENSG00000040633	European	31684	19235
eqtl-a-ENSG00000068001	ENSG00000068001	European	31684	15332
eqtl-a-ENSG00000113732	ENSG00000113732	European	31470	19453
eqtl-a-ENSG00000114354	ENSG00000114354	European	31644	17756
eqtl-a-ENSG00000267244	ENSG00000267244	European	4994	18640
eqtl-a-ENSG00000164877	ENSG00000164877	European	31684	22544
eqtl-a-ENSG00000269774	ENSG00000269774	European	3831	16164
eqtl-a-ENSG00000018189	ENSG00000018189	European	31684	19048
eqtl-a-ENSG00000203865	ENSG00000203865	European	6421	17560
eqtl-a-ENSG00000156299	ENSG00000156299	European	31684	19142
eqtl-a-ENSG00000167113	ENSG00000167113	European	26410	17580
eqtl-a-ENSG00000145708	ENSG00000145708	European	30721	18904
eqtl-a-ENSG00000171492	ENSG00000171492	European	31470	17477
eqtl-a-ENSG00000170417	ENSG00000170417	European	31684	17543
eqtl-a-ENSG00000136451	ENSG00000136451	European	31684	17052
eqtl-a-ENSG00000144407	ENSG00000144407	European	30765	18816
eqtl-a-ENSG00000165238	ENSG00000165238	European	31684	18512
eqtl-a-ENSG00000099817	ENSG00000099817	European	26196	20568
eqtl-a-ENSG00000175164	ENSG00000175164	European	9188	19183
eqtl-a-ENSG00000172809	ENSG00000172809	European	9188	18427
eqtl-a-ENSG00000131941	ENSG00000131941	European	31684	19363
eqtl-a-ENSG00000170345	ENSG00000170345	European	31684	17275
eqtl-a-ENSG00000086548	ENSG00000086548	European	31684	17321
eqtl-a-ENSG00000258733	ENSG00000258733	European	5502	18425
eqtl-a-ENSG00000130669	ENSG00000130669	European	31684	18933
eqtl-a-ENSG00000141337	ENSG00000141337	European	31684	18018
eqtl-a-ENSG00000136630	ENSG00000136630	European	31470	18678
eqtl-a-ENSG00000122477	ENSG00000122477	European	26609	17909
eqtl-a-ENSG00000211974	ENSG00000211974	European	17261	17012
eqtl-a-ENSG00000229331	ENSG00000229331	European	5502	10097
eqtl-a-ENSG00000049860	ENSG00000049860	European	9188	17415
eqtl-a-ENSG00000205810	ENSG00000205810	European	26395	20936
eqtl-a-ENSG00000240403	ENSG00000240403	European	9188	20331
eqtl-a-ENSG00000205361	ENSG00000205361	European	29388	18868
eqtl-a-ENSG00000105948	ENSG00000105948	European	31684	18380
eqtl-a-ENSG00000037280	ENSG00000037280	European	26395	18868
eqtl-a-ENSG00000179912	ENSG00000179912	European	31256	16291
eqtl-a-ENSG00000016864	ENSG00000016864	European	26609	16910
eqtl-a-ENSG00000198547	ENSG00000198547	European	21376	16513
eqtl-a-ENSG00000180155	ENSG00000180155	European	31684	21324
eqtl-a-ENSG00000267422	ENSG00000267422	European	4868	16030
eqtl-a-ENSG00000214894	ENSG00000214894	European	5502	32080
eqtl-a-ENSG00000187510	ENSG00000187510	European	31050	17971
eqtl-a-ENSG00000197046	ENSG00000197046	European	31684	18657
eqtl-a-ENSG00000176715	ENSG00000176715	European	31684	22233
eqtl-a-ENSG00000120805	ENSG00000120805	European	31684	18492
eqtl-a-ENSG00000253719	ENSG00000253719	European	26196	17788
eqtl-a-ENSG00000131711	ENSG00000131711	European	31470	16248
eqtl-a-ENSG00000245598	ENSG00000245598	European	3831	15566
eqtl-a-ENSG00000166171	ENSG00000166171	European	31470	15970
eqtl-a-ENSG00000181852	ENSG00000181852	European	31684	16872
eqtl-a-ENSG00000166313	ENSG00000166313	European	31684	20556
eqtl-a-ENSG00000146109	ENSG00000146109	European	26395	18442
eqtl-a-ENSG00000168615	ENSG00000168615	European	31684	17525
eqtl-a-ENSG00000113615	ENSG00000113615	European	31470	17286
eqtl-a-ENSG00000090487	ENSG00000090487	European	31256	16644
eqtl-a-ENSG00000119686	ENSG00000119686	European	31470	17726
eqtl-a-ENSG00000143742	ENSG00000143742	European	11496	17352
eqtl-a-ENSG00000186231	ENSG00000186231	European	31684	17708
eqtl-a-ENSG00000148297	ENSG00000148297	European	26609	20100
eqtl-a-ENSG00000232909	ENSG00000232909	European	4169	15778
eqtl-a-ENSG00000120049	ENSG00000120049	European	31470	15832
eqtl-a-ENSG00000223768	ENSG00000223768	European	8269	19853
eqtl-a-ENSG00000132824	ENSG00000132824	European	31684	17850
eqtl-a-ENSG00000160606	ENSG00000160606	European	31050	15186
eqtl-a-ENSG00000002587	ENSG00000002587	European	31086	20603
eqtl-a-ENSG00000111850	ENSG00000111850	European	25476	18417
eqtl-a-ENSG00000172273	ENSG00000172273	European	31470	18318
eqtl-a-ENSG00000175548	ENSG00000175548	European	23842	21494
eqtl-a-ENSG00000227359	ENSG00000227359	European	4339	15390
eqtl-a-ENSG00000104442	ENSG00000104442	European	31684	17822
eqtl-a-ENSG00000179915	ENSG00000179915	European	31684	18909
eqtl-a-ENSG00000163606	ENSG00000163606	European	31470	19346
eqtl-a-ENSG00000106537	ENSG00000106537	European	31644	20323
eqtl-a-ENSG00000130021	ENSG00000130021	European	9188	10125
eqtl-a-ENSG00000188707	ENSG00000188707	European	26609	19537
eqtl-a-ENSG00000206066	ENSG00000206066	European	7517	17173
eqtl-a-ENSG00000155111	ENSG00000155111	European	31684	17973
eqtl-a-ENSG00000124766	ENSG00000124766	European	31684	18958
eqtl-a-ENSG00000139899	ENSG00000139899	European	31470	19732
eqtl-a-ENSG00000225125	ENSG00000225125	European	4530	10000
eqtl-a-ENSG00000250535	ENSG00000250535	European	5502	36538
eqtl-a-ENSG00000176476	ENSG00000176476	European	31470	15853
eqtl-a-ENSG00000164663	ENSG00000164663	European	14263	17666
eqtl-a-ENSG00000211771	ENSG00000211771	European	5164	15007
eqtl-a-ENSG00000231027	ENSG00000231027	European	5502	18158
eqtl-a-ENSG00000260729	ENSG00000260729	European	30427	16180
eqtl-a-ENSG00000102081	ENSG00000102081	European	9188	10125
eqtl-a-ENSG00000120910	ENSG00000120910	European	31684	18886
eqtl-a-ENSG00000248596	ENSG00000248596	European	21670	17595
eqtl-a-ENSG00000174851	ENSG00000174851	European	31684	15931
eqtl-a-ENSG00000266972	ENSG00000266972	European	3831	14745
eqtl-a-ENSG00000183688	ENSG00000183688	European	26609	17658
eqtl-a-ENSG00000166716	ENSG00000166716	European	14263	16957
eqtl-a-ENSG00000178718	ENSG00000178718	European	31684	16081
eqtl-a-ENSG00000122783	ENSG00000122783	European	26609	19224
eqtl-a-ENSG00000269680	ENSG00000269680	European	5502	19274
eqtl-a-ENSG00000156983	ENSG00000156983	European	31470	19481
eqtl-a-ENSG00000268211	ENSG00000268211	European	3831	14006
eqtl-a-ENSG00000168591	ENSG00000168591	European	31684	17134
eqtl-a-ENSG00000222037	ENSG00000222037	European	5502	19902
eqtl-a-ENSG00000133935	ENSG00000133935	European	30935	17729
eqtl-a-ENSG00000135951	ENSG00000135951	European	31684	16718
eqtl-a-ENSG00000166532	ENSG00000166532	European	26196	20023
eqtl-a-ENSG00000174788	ENSG00000174788	European	14263	19743
eqtl-a-ENSG00000197818	ENSG00000197818	European	31684	18662
eqtl-a-ENSG00000121057	ENSG00000121057	European	31684	17814
eqtl-a-ENSG00000188167	ENSG00000188167	European	26395	18930
eqtl-a-ENSG00000214548	ENSG00000214548	European	23628	18517
eqtl-a-ENSG00000157837	ENSG00000157837	European	31684	18170
eqtl-a-ENSG00000260742	ENSG00000260742	European	5502	17141
eqtl-a-ENSG00000169668	ENSG00000169668	European	3831	13874
eqtl-a-ENSG00000243264	ENSG00000243264	European	5502	12006
eqtl-a-ENSG00000161249	ENSG00000161249	European	31684	18881
eqtl-a-ENSG00000104979	ENSG00000104979	European	31684	18054
eqtl-a-ENSG00000024862	ENSG00000024862	European	31684	18887
eqtl-a-ENSG00000168952	ENSG00000168952	European	29726	19431
eqtl-a-ENSG00000248049	ENSG00000248049	European	22495	18588
eqtl-a-ENSG00000084090	ENSG00000084090	European	26395	13969
eqtl-a-ENSG00000243199	ENSG00000243199	European	5502	18787
eqtl-a-ENSG00000100027	ENSG00000100027	European	31684	18635
eqtl-a-ENSG00000116151	ENSG00000116151	European	31684	19424
eqtl-a-ENSG00000260378	ENSG00000260378	European	9065	20248
eqtl-a-ENSG00000262820	ENSG00000262820	European	3831	14055
eqtl-a-ENSG00000154269	ENSG00000154269	European	31684	19055
eqtl-a-ENSG00000114859	ENSG00000114859	European	14263	17797
eqtl-a-ENSG00000239884	ENSG00000239884	European	5502	18148
eqtl-a-ENSG00000167394	ENSG00000167394	European	31684	14770
eqtl-a-ENSG00000264188	ENSG00000264188	European	5164	13362
eqtl-a-ENSG00000246575	ENSG00000246575	European	4994	17266
eqtl-a-ENSG00000239736	ENSG00000239736	European	5502	16081
eqtl-a-ENSG00000010438	ENSG00000010438	European	13438	17379
eqtl-a-ENSG00000269175	ENSG00000269175	European	4994	17356
eqtl-a-ENSG00000255559	ENSG00000255559	European	22495	13424
eqtl-a-ENSG00000134077	ENSG00000134077	European	31684	19489
eqtl-a-ENSG00000222041	ENSG00000222041	European	5502	13576
eqtl-a-ENSG00000125503	ENSG00000125503	European	14263	21421
eqtl-a-ENSG00000207697	ENSG00000207697	European	15764	18284
eqtl-a-ENSG00000100934	ENSG00000100934	European	31470	18977
eqtl-a-ENSG00000174684	ENSG00000174684	European	25661	15693
eqtl-a-ENSG00000231528	ENSG00000231528	European	22495	18121
eqtl-a-ENSG00000211803	ENSG00000211803	European	8269	19158
eqtl-a-ENSG00000264392	ENSG00000264392	European	4022	9920
eqtl-a-ENSG00000255970	ENSG00000255970	European	3831	16040
eqtl-a-ENSG00000240522	ENSG00000240522	European	16753	21621
eqtl-a-ENSG00000197496	ENSG00000197496	European	29726	18845
eqtl-a-ENSG00000203497	ENSG00000203497	European	5502	17927
eqtl-a-ENSG00000161570	ENSG00000161570	European	31470	16949
eqtl-a-ENSG00000175857	ENSG00000175857	European	31684	19601
eqtl-a-ENSG00000108651	ENSG00000108651	European	14263	16351
eqtl-a-ENSG00000136436	ENSG00000136436	European	31470	17070
eqtl-a-ENSG00000102003	ENSG00000102003	European	9188	10125
eqtl-a-ENSG00000175115	ENSG00000175115	European	31470	16014
eqtl-a-ENSG00000079150	ENSG00000079150	European	31470	18292
eqtl-a-ENSG00000132142	ENSG00000132142	European	31470	15834
eqtl-a-ENSG00000000419	ENSG00000000419	European	30895	19350
eqtl-a-ENSG00000196526	ENSG00000196526	European	31684	22897
eqtl-a-ENSG00000150477	ENSG00000150477	European	31684	17379
eqtl-a-ENSG00000104856	ENSG00000104856	European	31684	18550
eqtl-a-ENSG00000101158	ENSG00000101158	European	25690	18009
eqtl-a-ENSG00000259856	ENSG00000259856	European	5502	11704
eqtl-a-ENSG00000087502	ENSG00000087502	European	30935	20865
eqtl-a-ENSG00000227920	ENSG00000227920	European	5164	16515
eqtl-a-ENSG00000255046	ENSG00000255046	European	5164	17165
eqtl-a-ENSG00000101337	ENSG00000101337	European	31684	16840
eqtl-a-ENSG00000248795	ENSG00000248795	European	9414	16468
eqtl-a-ENSG00000197852	ENSG00000197852	European	25262	18558
eqtl-a-ENSG00000103254	ENSG00000103254	European	31684	20005
eqtl-a-ENSG00000160087	ENSG00000160087	European	31470	17107
eqtl-a-ENSG00000100228	ENSG00000100228	European	31684	21100
eqtl-a-ENSG00000128567	ENSG00000128567	European	31470	18286
eqtl-a-ENSG00000246203	ENSG00000246203	European	5502	14767
eqtl-a-ENSG00000128294	ENSG00000128294	European	31644	20500
eqtl-a-ENSG00000233672	ENSG00000233672	European	9764	15993
eqtl-a-ENSG00000169379	ENSG00000169379	European	31684	14299
eqtl-a-ENSG00000146733	ENSG00000146733	European	26395	19572
eqtl-a-ENSG00000125447	ENSG00000125447	European	31684	18635
eqtl-a-ENSG00000105011	ENSG00000105011	European	31684	19267
eqtl-a-ENSG00000135457	ENSG00000135457	European	31684	16695
eqtl-a-ENSG00000257824	ENSG00000257824	European	4994	16908
eqtl-a-ENSG00000183161	ENSG00000183161	European	26609	21295
eqtl-a-ENSG00000135596	ENSG00000135596	European	26609	17907
eqtl-a-ENSG00000199691	ENSG00000199691	European	3831	15073
eqtl-a-ENSG00000163806	ENSG00000163806	European	26609	18409
eqtl-a-ENSG00000167700	ENSG00000167700	European	31684	15430
eqtl-a-ENSG00000101255	ENSG00000101255	European	31684	16985
eqtl-a-ENSG00000240344	ENSG00000240344	European	31684	16694
eqtl-a-ENSG00000242474	ENSG00000242474	European	5502	16262
eqtl-a-ENSG00000154957	ENSG00000154957	European	30721	19118
eqtl-a-ENSG00000138442	ENSG00000138442	European	14263	15416
eqtl-a-ENSG00000103496	ENSG00000103496	European	31470	14802
eqtl-a-ENSG00000250893	ENSG00000250893	European	4994	17727
eqtl-a-ENSG00000148634	ENSG00000148634	European	31470	18774
eqtl-a-ENSG00000125657	ENSG00000125657	European	26609	20346
eqtl-a-ENSG00000152766	ENSG00000152766	European	31470	18628
eqtl-a-ENSG00000167383	ENSG00000167383	European	26609	18617
eqtl-a-ENSG00000113389	ENSG00000113389	European	30765	19117
eqtl-a-ENSG00000225431	ENSG00000225431	European	4530	18808
eqtl-a-ENSG00000227252	ENSG00000227252	European	4339	16843
eqtl-a-ENSG00000182584	ENSG00000182584	European	25690	16598
eqtl-a-ENSG00000215156	ENSG00000215156	European	16753	18769
eqtl-a-ENSG00000262874	ENSG00000262874	European	17261	20122
eqtl-a-ENSG00000173482	ENSG00000173482	European	31684	20289
eqtl-a-ENSG00000201509	ENSG00000201509	European	3831	15952
eqtl-a-ENSG00000139726	ENSG00000139726	European	31644	17298
eqtl-a-ENSG00000240925	ENSG00000240925	European	3831	15608
eqtl-a-ENSG00000125247	ENSG00000125247	European	31470	19209
eqtl-a-ENSG00000231669	ENSG00000231669	European	4339	9922
eqtl-a-ENSG00000068976	ENSG00000068976	European	31684	16282
eqtl-a-ENSG00000126216	ENSG00000126216	European	31470	19755
eqtl-a-ENSG00000176945	ENSG00000176945	European	26609	21122
eqtl-a-ENSG00000142408	ENSG00000142408	European	31470	23006
eqtl-a-ENSG00000226496	ENSG00000226496	European	24099	19666
eqtl-a-ENSG00000214922	ENSG00000214922	European	22709	27974
eqtl-a-ENSG00000260351	ENSG00000260351	European	4169	13867
eqtl-a-ENSG00000068323	ENSG00000068323	European	9188	10125
eqtl-a-ENSG00000164338	ENSG00000164338	European	31684	18133
eqtl-a-ENSG00000126883	ENSG00000126883	European	14263	17027
eqtl-a-ENSG00000248780	ENSG00000248780	European	4677	17856
eqtl-a-ENSG00000143569	ENSG00000143569	European	31684	16213
eqtl-a-ENSG00000122008	ENSG00000122008	European	31684	18334
eqtl-a-ENSG00000152380	ENSG00000152380	European	31684	18568
eqtl-a-ENSG00000119906	ENSG00000119906	European	31470	16671
eqtl-a-ENSG00000163431	ENSG00000163431	European	31684	17967
eqtl-a-ENSG00000169241	ENSG00000169241	European	26569	15592
eqtl-a-ENSG00000117020	ENSG00000117020	European	31256	17767
eqtl-a-ENSG00000152078	ENSG00000152078	European	31684	17993
eqtl-a-ENSG00000155307	ENSG00000155307	European	31644	19667
eqtl-a-ENSG00000213071	ENSG00000213071	European	31644	19328
eqtl-a-ENSG00000154118	ENSG00000154118	European	24357	22583
eqtl-a-ENSG00000162496	ENSG00000162496	European	31684	16753
eqtl-a-ENSG00000149743	ENSG00000149743	European	30721	16515
eqtl-a-ENSG00000125875	ENSG00000125875	European	31086	17282
eqtl-a-ENSG00000269386	ENSG00000269386	European	5502	18644
eqtl-a-ENSG00000211814	ENSG00000211814	European	5502	19077
eqtl-a-ENSG00000255150	ENSG00000255150	European	31684	19554
eqtl-a-ENSG00000149573	ENSG00000149573	European	31684	18471
eqtl-a-ENSG00000204366	ENSG00000204366	European	14263	41965
eqtl-a-ENSG00000243433	ENSG00000243433	European	4022	16755
eqtl-a-ENSG00000139645	ENSG00000139645	European	26196	16657
eqtl-a-ENSG00000148835	ENSG00000148835	European	31684	16917
eqtl-a-ENSG00000178700	ENSG00000178700	European	31470	14425
eqtl-a-ENSG00000152253	ENSG00000152253	European	14263	18463
eqtl-a-ENSG00000111911	ENSG00000111911	European	31644	16346
eqtl-a-ENSG00000172336	ENSG00000172336	European	26609	17459
eqtl-a-ENSG00000227165	ENSG00000227165	European	10736	19344
eqtl-a-ENSG00000255263	ENSG00000255263	European	3831	16003
eqtl-a-ENSG00000068885	ENSG00000068885	European	26395	17410
eqtl-a-ENSG00000139351	ENSG00000139351	European	31092	18018
eqtl-a-ENSG00000167487	ENSG00000167487	European	31684	18289
eqtl-a-ENSG00000114853	ENSG00000114853	European	26609	18271
eqtl-a-ENSG00000260719	ENSG00000260719	European	5502	13728
eqtl-a-ENSG00000168883	ENSG00000168883	European	31684	18526
eqtl-a-ENSG00000148484	ENSG00000148484	European	31684	20623
eqtl-a-ENSG00000260273	ENSG00000260273	European	21286	17570
eqtl-a-ENSG00000152332	ENSG00000152332	European	31256	19047
eqtl-a-ENSG00000078043	ENSG00000078043	European	26181	18190
eqtl-a-ENSG00000004468	ENSG00000004468	European	31470	19087
eqtl-a-ENSG00000046651	ENSG00000046651	European	9188	10125
eqtl-a-ENSG00000232259	ENSG00000232259	European	4360	19765
eqtl-a-ENSG00000170837	ENSG00000170837	European	31684	18162
eqtl-a-ENSG00000121690	ENSG00000121690	European	31684	18246
eqtl-a-ENSG00000131042	ENSG00000131042	European	26395	22576
eqtl-a-ENSG00000228956	ENSG00000228956	European	25262	16829
eqtl-a-ENSG00000254941	ENSG00000254941	European	4656	17028
eqtl-a-ENSG00000177409	ENSG00000177409	European	31470	16385
eqtl-a-ENSG00000104331	ENSG00000104331	European	31684	19840
eqtl-a-ENSG00000251188	ENSG00000251188	European	4169	14846
eqtl-a-ENSG00000250763	ENSG00000250763	European	4339	11303
eqtl-a-ENSG00000006282	ENSG00000006282	European	31684	17633
eqtl-a-ENSG00000213609	ENSG00000213609	European	4994	16964
eqtl-a-ENSG00000225135	ENSG00000225135	European	5502	17722
eqtl-a-ENSG00000102226	ENSG00000102226	European	9188	10125
eqtl-a-ENSG00000197102	ENSG00000197102	European	14263	17791
eqtl-a-ENSG00000081692	ENSG00000081692	European	31684	19273
eqtl-a-ENSG00000233961	ENSG00000233961	European	5502	10682
eqtl-a-ENSG00000237738	ENSG00000237738	European	3831	17785
eqtl-a-ENSG00000185198	ENSG00000185198	European	25690	18702
eqtl-a-ENSG00000258559	ENSG00000258559	European	5502	16826
eqtl-a-ENSG00000181790	ENSG00000181790	European	31470	20843
eqtl-a-ENSG00000100744	ENSG00000100744	European	30725	20263
eqtl-a-ENSG00000218682	ENSG00000218682	European	3831	14398
eqtl-a-ENSG00000151376	ENSG00000151376	European	31684	19998
eqtl-a-ENSG00000211883	ENSG00000211883	European	4339	17925
eqtl-a-ENSG00000140553	ENSG00000140553	European	31684	19920
eqtl-a-ENSG00000105559	ENSG00000105559	European	31684	19466
eqtl-a-ENSG00000255354	ENSG00000255354	European	16753	19417
eqtl-a-ENSG00000171476	ENSG00000171476	European	31470	20153
eqtl-a-ENSG00000123136	ENSG00000123136	European	25262	18507
eqtl-a-ENSG00000260518	ENSG00000260518	European	16753	12107
eqtl-a-ENSG00000121089	ENSG00000121089	European	4530	18081
eqtl-a-ENSG00000188820	ENSG00000188820	European	26395	18535
eqtl-a-ENSG00000167930	ENSG00000167930	European	31684	17556
eqtl-a-ENSG00000139174	ENSG00000139174	European	26609	19906
eqtl-a-ENSG00000169220	ENSG00000169220	European	31684	17956
eqtl-a-ENSG00000124587	ENSG00000124587	European	31684	17746
eqtl-a-ENSG00000100276	ENSG00000100276	European	31470	17375
eqtl-a-ENSG00000127947	ENSG00000127947	European	31470	19012
eqtl-a-ENSG00000107623	ENSG00000107623	European	13925	12404
eqtl-a-ENSG00000268743	ENSG00000268743	European	3831	16718
eqtl-a-ENSG00000242259	ENSG00000242259	European	31684	19121
eqtl-a-ENSG00000170638	ENSG00000170638	European	31684	19161
eqtl-a-ENSG00000224195	ENSG00000224195	European	4994	15207
eqtl-a-ENSG00000152382	ENSG00000152382	European	31430	19133
eqtl-a-ENSG00000116809	ENSG00000116809	European	31684	18706
eqtl-a-ENSG00000262823	ENSG00000262823	European	5502	18624
eqtl-a-ENSG00000258999	ENSG00000258999	European	4530	16433
eqtl-a-ENSG00000211770	ENSG00000211770	European	5164	15007
eqtl-a-ENSG00000169992	ENSG00000169992	European	31684	18964
eqtl-a-ENSG00000162520	ENSG00000162520	European	24865	15935
eqtl-a-ENSG00000144468	ENSG00000144468	European	31644	19521
eqtl-a-ENSG00000120889	ENSG00000120889	European	31470	19400
eqtl-a-ENSG00000089847	ENSG00000089847	European	26181	19572
eqtl-a-ENSG00000100100	ENSG00000100100	European	31684	18597
eqtl-a-ENSG00000067191	ENSG00000067191	European	31470	17257
eqtl-a-ENSG00000099282	ENSG00000099282	European	31684	20225
eqtl-a-ENSG00000244720	ENSG00000244720	European	5502	17472
eqtl-a-ENSG00000134352	ENSG00000134352	European	31684	18716
eqtl-a-ENSG00000125945	ENSG00000125945	European	31470	17123
eqtl-a-ENSG00000233966	ENSG00000233966	European	4868	17643
eqtl-a-ENSG00000197372	ENSG00000197372	European	31470	19516
eqtl-a-ENSG00000262814	ENSG00000262814	European	26609	20529
eqtl-a-ENSG00000163219	ENSG00000163219	European	31684	19134
eqtl-a-ENSG00000197062	ENSG00000197062	European	25690	18631
eqtl-a-ENSG00000265798	ENSG00000265798	European	15781	16004
eqtl-a-ENSG00000160194	ENSG00000160194	European	31684	20987
eqtl-a-ENSG00000188060	ENSG00000188060	European	30043	16739
eqtl-a-ENSG00000133794	ENSG00000133794	European	30935	19016
eqtl-a-ENSG00000197622	ENSG00000197622	European	26609	16860
eqtl-a-ENSG00000211956	ENSG00000211956	European	8269	16390
eqtl-a-ENSG00000223177	ENSG00000223177	European	4656	17989
eqtl-a-ENSG00000078081	ENSG00000078081	European	31470	17982
eqtl-a-ENSG00000204954	ENSG00000204954	European	21121	18779
eqtl-a-ENSG00000113140	ENSG00000113140	European	31684	19336
eqtl-a-ENSG00000065457	ENSG00000065457	European	31684	20409
eqtl-a-ENSG00000183444	ENSG00000183444	European	5502	999
eqtl-a-ENSG00000185513	ENSG00000185513	European	26395	18444
eqtl-a-ENSG00000051596	ENSG00000051596	European	6421	16716
eqtl-a-ENSG00000171295	ENSG00000171295	European	31256	18099
eqtl-a-ENSG00000172062	ENSG00000172062	European	5502	12072
eqtl-a-ENSG00000211639	ENSG00000211639	European	5502	17349
eqtl-a-ENSG00000214694	ENSG00000214694	European	23591	17613
eqtl-a-ENSG00000142949	ENSG00000142949	European	31470	17387
eqtl-a-ENSG00000082014	ENSG00000082014	European	31470	19641
eqtl-a-ENSG00000162878	ENSG00000162878	European	26609	19553
eqtl-a-ENSG00000169057	ENSG00000169057	European	9188	10125
eqtl-a-ENSG00000236349	ENSG00000236349	European	24120	19389
eqtl-a-ENSG00000163898	ENSG00000163898	European	31684	17340
eqtl-a-ENSG00000261211	ENSG00000261211	European	5502	19074
eqtl-a-ENSG00000100376	ENSG00000100376	European	31684	21194
eqtl-a-ENSG00000246548	ENSG00000246548	European	5502	18723
eqtl-a-ENSG00000214700	ENSG00000214700	European	23591	17856
eqtl-a-ENSG00000226396	ENSG00000226396	European	17261	19248
eqtl-a-ENSG00000237424	ENSG00000237424	European	17435	18376
eqtl-a-ENSG00000203778	ENSG00000203778	European	25690	16983
eqtl-a-ENSG00000178467	ENSG00000178467	European	26196	14395
eqtl-a-ENSG00000266998	ENSG00000266998	European	5502	19370
eqtl-a-ENSG00000249096	ENSG00000249096	European	5502	19609
eqtl-a-ENSG00000120093	ENSG00000120093	European	31684	17310
eqtl-a-ENSG00000177917	ENSG00000177917	European	26569	17973
eqtl-a-ENSG00000170234	ENSG00000170234	European	26181	18427
eqtl-a-ENSG00000168298	ENSG00000168298	European	30859	19091
eqtl-a-ENSG00000204392	ENSG00000204392	European	14263	41755
eqtl-a-ENSG00000213888	ENSG00000213888	European	22495	18613
eqtl-a-ENSG00000196562	ENSG00000196562	European	31470	19832
eqtl-a-ENSG00000038382	ENSG00000038382	European	31470	18610
eqtl-a-ENSG00000143502	ENSG00000143502	European	9188	16946
eqtl-a-ENSG00000239264	ENSG00000239264	European	23802	19667
eqtl-a-ENSG00000187695	ENSG00000187695	European	8269	16415
eqtl-a-ENSG00000089199	ENSG00000089199	European	26609	19810
eqtl-a-ENSG00000189114	ENSG00000189114	European	31470	18636
eqtl-a-ENSG00000073598	ENSG00000073598	European	30013	17904
eqtl-a-ENSG00000249626	ENSG00000249626	European	4994	15682
eqtl-a-ENSG00000132424	ENSG00000132424	European	19667	17241
eqtl-a-ENSG00000153015	ENSG00000153015	European	31684	17235
eqtl-a-ENSG00000161955	ENSG00000161955	European	23842	18469
eqtl-a-ENSG00000222046	ENSG00000222046	European	24510	15727
eqtl-a-ENSG00000198453	ENSG00000198453	European	31256	16953
eqtl-a-ENSG00000188549	ENSG00000188549	European	14263	16711
eqtl-a-ENSG00000183397	ENSG00000183397	European	21121	20041
eqtl-a-ENSG00000100354	ENSG00000100354	European	31684	16749
eqtl-a-ENSG00000138029	ENSG00000138029	European	31470	16576
eqtl-a-ENSG00000197121	ENSG00000197121	European	14263	16142
eqtl-a-ENSG00000131467	ENSG00000131467	European	31684	16355
eqtl-a-ENSG00000236810	ENSG00000236810	European	5502	16270
eqtl-a-ENSG00000170892	ENSG00000170892	European	31684	23167
eqtl-a-ENSG00000268030	ENSG00000268030	European	4994	16964
eqtl-a-ENSG00000182749	ENSG00000182749	European	31684	17322
eqtl-a-ENSG00000230148	ENSG00000230148	European	5502	16200
eqtl-a-ENSG00000265139	ENSG00000265139	European	4656	15404
eqtl-a-ENSG00000263966	ENSG00000263966	European	3831	15509
eqtl-a-ENSG00000260588	ENSG00000260588	European	5502	17415
eqtl-a-ENSG00000170776	ENSG00000170776	European	31684	19718
eqtl-a-ENSG00000204920	ENSG00000204920	European	31684	19930
eqtl-a-ENSG00000120253	ENSG00000120253	European	31430	19853
eqtl-a-ENSG00000214021	ENSG00000214021	European	30935	19375
eqtl-a-ENSG00000213390	ENSG00000213390	European	31684	17602
eqtl-a-ENSG00000043591	ENSG00000043591	European	26609	18061
eqtl-a-ENSG00000261128	ENSG00000261128	European	4339	19904
eqtl-a-ENSG00000229894	ENSG00000229894	European	5279	19464
eqtl-a-ENSG00000258738	ENSG00000258738	European	5502	17323
eqtl-a-ENSG00000145675	ENSG00000145675	European	31684	18521
eqtl-a-ENSG00000139324	ENSG00000139324	European	31470	16664
eqtl-a-ENSG00000225766	ENSG00000225766	European	22518	18693
eqtl-a-ENSG00000197768	ENSG00000197768	European	25763	17232
eqtl-a-ENSG00000165175	ENSG00000165175	European	9188	10125
eqtl-a-ENSG00000049618	ENSG00000049618	European	31470	17817
eqtl-a-ENSG00000114812	ENSG00000114812	European	31470	18838
eqtl-a-ENSG00000134545	ENSG00000134545	European	31644	21072
eqtl-a-ENSG00000227117	ENSG00000227117	European	3831	15301
eqtl-a-ENSG00000269050	ENSG00000269050	European	4656	16447
eqtl-a-ENSG00000224992	ENSG00000224992	European	3831	16270
eqtl-a-ENSG00000188266	ENSG00000188266	European	26395	19651
eqtl-a-ENSG00000168872	ENSG00000168872	European	31470	16420
eqtl-a-ENSG00000167461	ENSG00000167461	European	31684	19351
eqtl-a-ENSG00000167281	ENSG00000167281	European	26609	20548
eqtl-a-ENSG00000211896	ENSG00000211896	European	5502	18071
eqtl-a-ENSG00000244687	ENSG00000244687	European	31684	18538
eqtl-a-ENSG00000120742	ENSG00000120742	European	30935	18417
eqtl-a-ENSG00000260793	ENSG00000260793	European	5502	15837
eqtl-a-ENSG00000136715	ENSG00000136715	European	31684	19337
eqtl-a-ENSG00000104133	ENSG00000104133	European	31684	16370
eqtl-a-ENSG00000108582	ENSG00000108582	European	14263	15044
eqtl-a-ENSG00000182885	ENSG00000182885	European	31684	19596
eqtl-a-ENSG00000168961	ENSG00000168961	European	26609	15292
eqtl-a-ENSG00000215440	ENSG00000215440	European	31684	18634
eqtl-a-ENSG00000051523	ENSG00000051523	European	14263	21538
eqtl-a-ENSG00000139880	ENSG00000139880	European	31684	19672
eqtl-a-ENSG00000260356	ENSG00000260356	European	4339	14439
eqtl-a-ENSG00000169180	ENSG00000169180	European	31684	16140
eqtl-a-ENSG00000196684	ENSG00000196684	European	30935	19342
eqtl-a-ENSG00000110025	ENSG00000110025	European	30551	16448
eqtl-a-ENSG00000262999	ENSG00000262999	European	4994	19561
eqtl-a-ENSG00000137434	ENSG00000137434	European	25018	18364
eqtl-a-ENSG00000215790	ENSG00000215790	European	14263	17983
eqtl-a-ENSG00000235888	ENSG00000235888	European	4868	18495
eqtl-a-ENSG00000186275	ENSG00000186275	European	5502	15093
eqtl-a-ENSG00000112029	ENSG00000112029	European	31644	19821
eqtl-a-ENSG00000163293	ENSG00000163293	European	30765	17269
eqtl-a-ENSG00000239839	ENSG00000239839	European	5502	19167
eqtl-a-ENSG00000037749	ENSG00000037749	European	31684	18741
eqtl-a-ENSG00000162490	ENSG00000162490	European	25476	18681
eqtl-a-ENSG00000168924	ENSG00000168924	European	31684	19436
eqtl-a-ENSG00000065600	ENSG00000065600	European	26196	18641
eqtl-a-ENSG00000133789	ENSG00000133789	European	31684	18851
eqtl-a-ENSG00000204271	ENSG00000204271	European	9188	10125
eqtl-a-ENSG00000108932	ENSG00000108932	European	31684	18073
eqtl-a-ENSG00000226642	ENSG00000226642	European	3831	15948
eqtl-a-ENSG00000177058	ENSG00000177058	European	31684	18868
eqtl-a-ENSG00000163666	ENSG00000163666	European	31346	17385
eqtl-a-ENSG00000124532	ENSG00000124532	European	31684	21546
eqtl-a-ENSG00000237879	ENSG00000237879	European	4868	18182
eqtl-a-ENSG00000204536	ENSG00000204536	European	14263	27988
eqtl-a-ENSG00000117425	ENSG00000117425	European	31684	17155
eqtl-a-ENSG00000196754	ENSG00000196754	European	24865	17442
eqtl-a-ENSG00000118193	ENSG00000118193	European	31684	19228
eqtl-a-ENSG00000135829	ENSG00000135829	European	31684	18111
eqtl-a-ENSG00000220205	ENSG00000220205	European	31470	18199
eqtl-a-ENSG00000177025	ENSG00000177025	European	30859	17462
eqtl-a-ENSG00000158941	ENSG00000158941	European	26609	18994
eqtl-a-ENSG00000237190	ENSG00000237190	European	31470	17311
eqtl-a-ENSG00000198569	ENSG00000198569	European	18357	16954
eqtl-a-ENSG00000227082	ENSG00000227082	European	4868	11677
eqtl-a-ENSG00000117500	ENSG00000117500	European	31684	16887
eqtl-a-ENSG00000206052	ENSG00000206052	European	31256	19436
eqtl-a-ENSG00000083937	ENSG00000083937	European	31470	18815
eqtl-a-ENSG00000164885	ENSG00000164885	European	14263	18951
eqtl-a-ENSG00000108506	ENSG00000108506	European	31684	16066
eqtl-a-ENSG00000103222	ENSG00000103222	European	31684	16678
eqtl-a-ENSG00000179981	ENSG00000179981	European	30935	19697
eqtl-a-ENSG00000270170	ENSG00000270170	European	5502	18146
eqtl-a-ENSG00000153310	ENSG00000153310	European	31644	19257
eqtl-a-ENSG00000182150	ENSG00000182150	European	25690	18144
eqtl-a-ENSG00000170545	ENSG00000170545	European	31684	17129
eqtl-a-ENSG00000198732	ENSG00000198732	European	31470	18638
eqtl-a-ENSG00000116580	ENSG00000116580	European	31684	15806
eqtl-a-ENSG00000270079	ENSG00000270079	European	4339	17785
eqtl-a-ENSG00000269086	ENSG00000269086	European	21987	18401
eqtl-a-ENSG00000106460	ENSG00000106460	European	31430	23439
eqtl-a-ENSG00000047315	ENSG00000047315	European	14263	19864
eqtl-a-ENSG00000228502	ENSG00000228502	European	5502	16977
eqtl-a-ENSG00000237576	ENSG00000237576	European	5502	17665
eqtl-a-ENSG00000141574	ENSG00000141574	European	30935	19625
eqtl-a-ENSG00000204044	ENSG00000204044	European	16753	18433
eqtl-a-ENSG00000125895	ENSG00000125895	European	24357	19898
eqtl-a-ENSG00000184292	ENSG00000184292	European	31470	18535
eqtl-a-ENSG00000127774	ENSG00000127774	European	25690	20383
eqtl-a-ENSG00000211689	ENSG00000211689	European	5502	18827
eqtl-a-ENSG00000147124	ENSG00000147124	European	9188	10125
eqtl-a-ENSG00000149634	ENSG00000149634	European	25056	18556
eqtl-a-ENSG00000251562	ENSG00000251562	European	9188	15353
eqtl-a-ENSG00000169627	ENSG00000169627	European	4677	13395
eqtl-a-ENSG00000180385	ENSG00000180385	European	17261	18686
eqtl-a-ENSG00000211665	ENSG00000211665	European	5502	19400
eqtl-a-ENSG00000227905	ENSG00000227905	European	4339	14942
eqtl-a-ENSG00000211776	ENSG00000211776	European	8269	19571
eqtl-a-ENSG00000149131	ENSG00000149131	European	31684	18048
eqtl-a-ENSG00000143493	ENSG00000143493	European	31684	19463
eqtl-a-ENSG00000112578	ENSG00000112578	European	31684	18563
eqtl-a-ENSG00000177570	ENSG00000177570	European	31684	18696
eqtl-a-ENSG00000162510	ENSG00000162510	European	29917	20309
eqtl-a-ENSG00000250571	ENSG00000250571	European	31684	20106
eqtl-a-ENSG00000165555	ENSG00000165555	European	25690	19822
eqtl-a-ENSG00000229591	ENSG00000229591	European	16436	18762
eqtl-a-ENSG00000254946	ENSG00000254946	European	3831	14290
eqtl-a-ENSG00000006025	ENSG00000006025	European	31684	17274
eqtl-a-ENSG00000139890	ENSG00000139890	European	31684	19802
eqtl-a-ENSG00000179051	ENSG00000179051	European	28917	18657
eqtl-a-ENSG00000197830	ENSG00000197830	European	3831	13199
eqtl-a-ENSG00000129219	ENSG00000129219	European	31684	20403
eqtl-a-ENSG00000131584	ENSG00000131584	European	31684	17301
eqtl-a-ENSG00000075643	ENSG00000075643	European	12710	16738
eqtl-a-ENSG00000130755	ENSG00000130755	European	9188	17690
eqtl-a-ENSG00000087152	ENSG00000087152	European	25797	16925
eqtl-a-ENSG00000174697	ENSG00000174697	European	31430	17656
eqtl-a-ENSG00000111145	ENSG00000111145	European	9188	18303
eqtl-a-ENSG00000144909	ENSG00000144909	European	31684	20999
eqtl-a-ENSG00000244187	ENSG00000244187	European	31470	18471
eqtl-a-ENSG00000232021	ENSG00000232021	European	22495	17954
eqtl-a-ENSG00000121680	ENSG00000121680	European	31684	16905
eqtl-a-ENSG00000252150	ENSG00000252150	European	4339	15082
eqtl-a-ENSG00000108813	ENSG00000108813	European	31470	17637
eqtl-a-ENSG00000243959	ENSG00000243959	European	4360	15502
eqtl-a-ENSG00000138792	ENSG00000138792	European	29900	18770
eqtl-a-ENSG00000106608	ENSG00000106608	European	31470	17645
eqtl-a-ENSG00000006756	ENSG00000006756	European	9188	10125
eqtl-a-ENSG00000132481	ENSG00000132481	European	31684	18843
eqtl-a-ENSG00000135077	ENSG00000135077	European	31684	19275
eqtl-a-ENSG00000196730	ENSG00000196730	European	31684	19805
eqtl-a-ENSG00000116273	ENSG00000116273	European	31300	19126
eqtl-a-ENSG00000223336	ENSG00000223336	European	3831	15687
eqtl-a-ENSG00000078053	ENSG00000078053	European	30972	19955
eqtl-a-ENSG00000154124	ENSG00000154124	European	26609	18173
eqtl-a-ENSG00000005156	ENSG00000005156	European	31684	18370
eqtl-a-ENSG00000205209	ENSG00000205209	European	24527	17977
eqtl-a-ENSG00000267649	ENSG00000267649	European	9403	21443
eqtl-a-ENSG00000250415	ENSG00000250415	European	3831	15991
eqtl-a-ENSG00000140995	ENSG00000140995	European	31684	17115
eqtl-a-ENSG00000106105	ENSG00000106105	European	31684	18537
eqtl-a-ENSG00000127526	ENSG00000127526	European	26196	19982
eqtl-a-ENSG00000152377	ENSG00000152377	European	31684	16995
eqtl-a-ENSG00000165733	ENSG00000165733	European	31684	19571
eqtl-a-ENSG00000180015	ENSG00000180015	European	4868	21184
eqtl-a-ENSG00000187741	ENSG00000187741	European	26609	18383
eqtl-a-ENSG00000188004	ENSG00000188004	European	21121	18353
eqtl-a-ENSG00000124171	ENSG00000124171	European	31684	19081
eqtl-a-ENSG00000260296	ENSG00000260296	European	5502	17384
eqtl-a-ENSG00000106078	ENSG00000106078	European	30765	19811
eqtl-a-ENSG00000205918	ENSG00000205918	European	4994	17340
eqtl-a-ENSG00000111341	ENSG00000111341	European	30819	18172
eqtl-a-ENSG00000134571	ENSG00000134571	European	31470	16040
eqtl-a-ENSG00000267242	ENSG00000267242	European	22495	18506
eqtl-a-ENSG00000156194	ENSG00000156194	European	29940	19341
eqtl-a-ENSG00000064225	ENSG00000064225	European	31684	20640
eqtl-a-ENSG00000230666	ENSG00000230666	European	25262	18488
eqtl-a-ENSG00000204150	ENSG00000204150	European	5502	12512
eqtl-a-ENSG00000217702	ENSG00000217702	European	21670	16339
eqtl-a-ENSG00000224046	ENSG00000224046	European	4868	16035
eqtl-a-ENSG00000224032	ENSG00000224032	European	8269	19127
eqtl-a-ENSG00000235272	ENSG00000235272	European	5502	19811
eqtl-a-ENSG00000267059	ENSG00000267059	European	21252	20023
eqtl-a-ENSG00000264538	ENSG00000264538	European	6421	15848
eqtl-a-ENSG00000189180	ENSG00000189180	European	31684	17807
eqtl-a-ENSG00000099957	ENSG00000099957	European	26196	15644
eqtl-a-ENSG00000260269	ENSG00000260269	European	9731	13938
eqtl-a-ENSG00000260942	ENSG00000260942	European	5502	19569
eqtl-a-ENSG00000124196	ENSG00000124196	European	30712	17656
eqtl-a-ENSG00000223629	ENSG00000223629	European	5502	19979
eqtl-a-ENSG00000107164	ENSG00000107164	European	31470	18752
eqtl-a-ENSG00000169372	ENSG00000169372	European	31684	18641
eqtl-a-ENSG00000137078	ENSG00000137078	European	31684	17275
eqtl-a-ENSG00000137727	ENSG00000137727	European	30765	17905
eqtl-a-ENSG00000185133	ENSG00000185133	European	23944	17870
eqtl-a-ENSG00000115020	ENSG00000115020	European	31300	18492
eqtl-a-ENSG00000267414	ENSG00000267414	European	5502	16600
eqtl-a-ENSG00000259792	ENSG00000259792	European	3831	15550
eqtl-a-ENSG00000164855	ENSG00000164855	European	12836	20790
eqtl-a-ENSG00000164896	ENSG00000164896	European	31684	20039
eqtl-a-ENSG00000005436	ENSG00000005436	European	8269	18416
eqtl-a-ENSG00000173175	ENSG00000173175	European	31176	17892
eqtl-a-ENSG00000144791	ENSG00000144791	European	31470	18827
eqtl-a-ENSG00000198729	ENSG00000198729	European	30765	20343
eqtl-a-ENSG00000055044	ENSG00000055044	European	31684	16293
eqtl-a-ENSG00000168274	ENSG00000168274	European	31684	19121
eqtl-a-ENSG00000160445	ENSG00000160445	European	31684	18265
eqtl-a-ENSG00000228278	ENSG00000228278	European	31684	19206
eqtl-a-ENSG00000187902	ENSG00000187902	European	26022	21711
eqtl-a-ENSG00000232024	ENSG00000232024	European	7635	16056
eqtl-a-ENSG00000113971	ENSG00000113971	European	31684	19786
eqtl-a-ENSG00000188283	ENSG00000188283	European	31684	17101
eqtl-a-ENSG00000198246	ENSG00000198246	European	31684	20526
eqtl-a-ENSG00000260891	ENSG00000260891	European	4465	13957
eqtl-a-ENSG00000249936	ENSG00000249936	European	10577	16174
eqtl-a-ENSG00000237637	ENSG00000237637	European	4530	16058
eqtl-a-ENSG00000185379	ENSG00000185379	European	25476	5464
eqtl-a-ENSG00000126368	ENSG00000126368	European	26609	17406
eqtl-a-ENSG00000134871	ENSG00000134871	European	31684	20895
eqtl-a-ENSG00000163795	ENSG00000163795	European	31684	16522
eqtl-a-ENSG00000172345	ENSG00000172345	European	26609	18075
eqtl-a-ENSG00000236943	ENSG00000236943	European	5502	10585
eqtl-a-ENSG00000163482	ENSG00000163482	European	31684	17196
eqtl-a-ENSG00000228541	ENSG00000228541	European	4677	15124
eqtl-a-ENSG00000248932	ENSG00000248932	European	5502	16771
eqtl-a-ENSG00000153823	ENSG00000153823	European	31470	18565
eqtl-a-ENSG00000178075	ENSG00000178075	European	31470	17899
eqtl-a-ENSG00000174446	ENSG00000174446	European	26609	18132
eqtl-a-ENSG00000165917	ENSG00000165917	European	31684	16160
eqtl-a-ENSG00000183801	ENSG00000183801	European	29432	20672
eqtl-a-ENSG00000142185	ENSG00000142185	European	31470	20686
eqtl-a-ENSG00000171488	ENSG00000171488	European	31470	17375
eqtl-a-ENSG00000135775	ENSG00000135775	European	31684	19381
eqtl-a-ENSG00000099800	ENSG00000099800	European	31684	20863
eqtl-a-ENSG00000213713	ENSG00000213713	European	4994	17025
eqtl-a-ENSG00000232284	ENSG00000232284	European	16753	17703
eqtl-a-ENSG00000228719	ENSG00000228719	European	4677	18395
eqtl-a-ENSG00000114861	ENSG00000114861	European	31470	17975
eqtl-a-ENSG00000075188	ENSG00000075188	European	31684	18518
eqtl-a-ENSG00000041988	ENSG00000041988	European	14263	18244
eqtl-a-ENSG00000170396	ENSG00000170396	European	31684	17994
eqtl-a-ENSG00000108298	ENSG00000108298	European	6421	16170
eqtl-a-ENSG00000184220	ENSG00000184220	European	25476	18827
eqtl-a-ENSG00000233261	ENSG00000233261	European	17261	21052
eqtl-a-ENSG00000238084	ENSG00000238084	European	4677	16490
eqtl-a-ENSG00000234073	ENSG00000234073	European	5164	16028
eqtl-a-ENSG00000230561	ENSG00000230561	European	15590	16600
eqtl-a-ENSG00000142173	ENSG00000142173	European	31684	18646
eqtl-a-ENSG00000135637	ENSG00000135637	European	28917	17306
eqtl-a-ENSG00000198563	ENSG00000198563	European	8269	28868
eqtl-a-ENSG00000252620	ENSG00000252620	European	3831	17466
eqtl-a-ENSG00000204560	ENSG00000204560	European	14263	35212
eqtl-a-ENSG00000256604	ENSG00000256604	European	22709	16727
eqtl-a-ENSG00000112146	ENSG00000112146	European	31684	19253
eqtl-a-ENSG00000189362	ENSG00000189362	European	25432	17068
eqtl-a-ENSG00000183628	ENSG00000183628	European	28703	19443
eqtl-a-ENSG00000109321	ENSG00000109321	European	4169	16885
eqtl-a-ENSG00000235910	ENSG00000235910	European	3831	16677
eqtl-a-ENSG00000165181	ENSG00000165181	European	30962	19070
eqtl-a-ENSG00000141569	ENSG00000141569	European	31644	18844
eqtl-a-ENSG00000126062	ENSG00000126062	European	31684	15340
eqtl-a-ENSG00000156414	ENSG00000156414	European	31644	20492
eqtl-a-ENSG00000120137	ENSG00000120137	European	26022	18621
eqtl-a-ENSG00000251194	ENSG00000251194	European	5502	18416
eqtl-a-ENSG00000187951	ENSG00000187951	European	5502	15333
eqtl-a-ENSG00000237719	ENSG00000237719	European	4994	16413
eqtl-a-ENSG00000261158	ENSG00000261158	European	4169	20381
eqtl-a-ENSG00000233750	ENSG00000233750	European	4994	11708
eqtl-a-ENSG00000152487	ENSG00000152487	European	7931	18067
eqtl-a-ENSG00000219891	ENSG00000219891	European	4941	16405
eqtl-a-ENSG00000049449	ENSG00000049449	European	28489	16701
eqtl-a-ENSG00000165879	ENSG00000165879	European	31684	17749
eqtl-a-ENSG00000189057	ENSG00000189057	European	31470	17926
eqtl-a-ENSG00000244273	ENSG00000244273	European	4339	14886
eqtl-a-ENSG00000165682	ENSG00000165682	European	31684	20747
eqtl-a-ENSG00000213096	ENSG00000213096	European	31684	16881
eqtl-a-ENSG00000256576	ENSG00000256576	European	5502	18326
eqtl-a-ENSG00000130720	ENSG00000130720	European	30712	17597
eqtl-a-ENSG00000197837	ENSG00000197837	European	31470	18558
eqtl-a-ENSG00000218739	ENSG00000218739	European	5502	18775
eqtl-a-ENSG00000214803	ENSG00000214803	European	4169	17666
eqtl-a-ENSG00000229122	ENSG00000229122	European	4465	14020
eqtl-a-ENSG00000198835	ENSG00000198835	European	31684	19241
eqtl-a-ENSG00000102738	ENSG00000102738	European	31684	18410
eqtl-a-ENSG00000105568	ENSG00000105568	European	31684	21755
eqtl-a-ENSG00000163486	ENSG00000163486	European	26395	15433
eqtl-a-ENSG00000130559	ENSG00000130559	European	31684	20825
eqtl-a-ENSG00000248794	ENSG00000248794	European	4339	15791
eqtl-a-ENSG00000196976	ENSG00000196976	European	9188	10125
eqtl-a-ENSG00000046604	ENSG00000046604	European	25277	17881
eqtl-a-ENSG00000227827	ENSG00000227827	European	5502	16381
eqtl-a-ENSG00000129480	ENSG00000129480	European	25690	17820
eqtl-a-ENSG00000150768	ENSG00000150768	European	31470	17730
eqtl-a-ENSG00000184838	ENSG00000184838	European	30765	20801
eqtl-a-ENSG00000133317	ENSG00000133317	European	31684	16938
eqtl-a-ENSG00000149483	ENSG00000149483	European	31684	18301
eqtl-a-ENSG00000240368	ENSG00000240368	European	4339	15466
eqtl-a-ENSG00000235652	ENSG00000235652	European	5502	16938
eqtl-a-ENSG00000243927	ENSG00000243927	European	31684	18252
eqtl-a-ENSG00000189077	ENSG00000189077	European	31684	16784
eqtl-a-ENSG00000115875	ENSG00000115875	European	31684	19024
eqtl-a-ENSG00000225032	ENSG00000225032	European	5502	15467
eqtl-a-ENSG00000047188	ENSG00000047188	European	31684	21043
eqtl-a-ENSG00000226342	ENSG00000226342	European	4022	16004
eqtl-a-ENSG00000237805	ENSG00000237805	European	4339	14892
eqtl-a-ENSG00000072134	ENSG00000072134	European	31684	16119
eqtl-a-ENSG00000224959	ENSG00000224959	European	4169	14486
eqtl-a-ENSG00000134323	ENSG00000134323	European	30213	18427
eqtl-a-ENSG00000180209	ENSG00000180209	European	14263	13528
eqtl-a-ENSG00000250786	ENSG00000250786	European	21670	19732
eqtl-a-ENSG00000213995	ENSG00000213995	European	31684	21392
eqtl-a-ENSG00000213741	ENSG00000213741	European	26609	18273
eqtl-a-ENSG00000073792	ENSG00000073792	European	14263	16652
eqtl-a-ENSG00000235872	ENSG00000235872	European	3831	16021
eqtl-a-ENSG00000166140	ENSG00000166140	European	31684	16924
eqtl-a-ENSG00000266865	ENSG00000266865	European	17261	16843
eqtl-a-ENSG00000134504	ENSG00000134504	European	31470	18249
eqtl-a-ENSG00000129317	ENSG00000129317	European	31300	18805
[truncated: 17,944 more rows]

## Sheet: Table S4
Table S4: Summary of data source of DCIS
Traits	Number of SNPs	Number of cases	Number of controls	Sample size	Population	Year	Sexes	Author
ukb-d-D05	9970382	1454	359740	361194	European	2018	Males and Females	Neale lab

## Sheet: Table S5
Table S5: SNPs used as genetic instruments in Mendelian randomization analysis on DCIS
pos.exposure	pval.exposure	se.exposure	samplesize.exposure	chr.exposure	beta.exposure	id.exposure	SNP	effect_allele.exposure	other_allele.exposure	eaf.exposure	exposure	mr_keep.exposure	pval_origin.exposure	data_source.exposure
27958339	5.56545e-29	0.0253262	29937	1	0.282954	eqtl-a-ENSG00000000938	rs34806307	T	C	0.0581208	FGR	TRUE	reported	igd
179168097	6.08275e-17	0.0129886	31684	5	-0.10863	eqtl-a-ENSG00000000938	rs17617068	C	T	0.297362	FGR	TRUE	reported	igd
173205318	2.4797e-13	0.0137126	31569	5	0.100376	eqtl-a-ENSG00000000938	rs2594836	A	G	0.749651	FGR	TRUE	reported	igd
144385777	3.13329e-12	0.026612	25735	6	0.185528	eqtl-a-ENSG00000000938	rs149110519	T	C	0.0526158	FGR	TRUE	reported	igd
42515791	1.22651e-08	0.0146022	27823	6	0.0831772	eqtl-a-ENSG00000000938	rs16895831	T	C	0.209742	FGR	TRUE	reported	igd
28724374	3.53932e-09	0.0131112	31355	7	0.0774135	eqtl-a-ENSG00000000938	rs56388170	T	G	0.289189	FGR	TRUE	reported	igd
50370254	6.78578e-23	0.0166246	30077	7	-0.163765	eqtl-a-ENSG00000000938	rs149007767	T	C	0.149708	FGR	TRUE	reported	igd
309508	1.6263e-13	0.0149798	17978	11	-0.110495	eqtl-a-ENSG00000000938	rs741738	A	G	0.195461	FGR	TRUE	reported	igd
40974023	4.4948e-10	0.0292309	29277	13	0.182278	eqtl-a-ENSG00000000938	rs77526211	A	G	0.0432109	FGR	TRUE	reported	igd
196678432	4.5436e-37	0.01205	31529	1	0.153282	eqtl-a-ENSG00000000971	rs203683	C	G	0.593851	CFH	TRUE	reported	igd
197223447	9.97011e-11	0.0288023	29788	1	-0.186279	eqtl-a-ENSG00000000971	rs523427	G	A	0.95544	CFH	TRUE	reported	igd
169497585	1.41775e-18	0.0137489	31644	3	-0.120934	eqtl-a-ENSG00000000971	rs1317082	G	A	0.247755	CFH	TRUE	reported	igd
35874575	1.44981e-08	0.0135048	31259	5	-0.0765344	eqtl-a-ENSG00000000971	rs6897932	T	C	0.262908	CFH	TRUE	reported	igd
53515483	1.80418e-08	0.014345	31315	6	-0.0807579	eqtl-a-ENSG00000001084	rs6942249	A	G	0.220282	GCLC	TRUE	reported	igd
53443269	1.19316e-43	0.0151051	31644	6	-0.209273	eqtl-a-ENSG00000001084	rs809942	A	G	0.188827	GCLC	TRUE	reported	igd
53370107	1.6761e-71	0.0118763	31644	6	-0.212352	eqtl-a-ENSG00000001084	rs661603	C	T	0.433538	GCLC	TRUE	reported	igd
45937610	4.89734e-08	0.0125754	30696	6	-0.0685989	eqtl-a-ENSG00000001561	rs2057148	C	G	0.662706	ENPP4	TRUE	reported	igd
46077847	1e-200	0.0229873	31355	6	-0.81601	eqtl-a-ENSG00000001561	rs56139334	T	C	0.0658828	ENPP4	TRUE	reported	igd
46042757	1e-200	0.0116326	31132	6	0.460012	eqtl-a-ENSG00000001561	rs7744030	T	C	0.380286	ENPP4	TRUE	reported	igd
46471256	3.5009e-09	0.0230028	31355	6	0.135859	eqtl-a-ENSG00000001561	rs77868167	T	C	0.0719597	ENPP4	TRUE	reported	igd
18093497	2.96108e-10	0.0252506	25173	4	-0.159097	eqtl-a-ENSG00000002549	rs148021887	A	C	0.0588673	LAP3	TRUE	reported	igd
17330381	2.72621e-10	0.0135529	28533	4	0.0855677	eqtl-a-ENSG00000002549	rs2872795	C	T	0.740191	LAP3	TRUE	reported	igd
17914257	1.87456e-49	0.0336696	23500	4	0.497758	eqtl-a-ENSG00000002549	rs112570672	A	G	0.0317809	LAP3	TRUE	reported	igd
17533328	7.54223e-92	0.0141406	28799	4	-0.287426	eqtl-a-ENSG00000002549	rs1609903	C	G	0.779076	LAP3	TRUE	reported	igd
17797314	7.6366e-24	0.0453355	23593	4	-0.456437	eqtl-a-ENSG00000002549	rs150530659	C	T	0.0174155	LAP3	TRUE	reported	igd
17540848	1e-200	0.0147013	24204	4	0.508059	eqtl-a-ENSG00000002549	rs28727456	G	A	0.185536	LAP3	TRUE	reported	igd
131813204	1.59331e-08	0.0131962	28473	5	-0.0745715	eqtl-a-ENSG00000002549	rs13164856	C	T	0.283115	LAP3	TRUE	reported	igd
28539848	1.34153e-14	0.012035	28533	16	-0.0926903	eqtl-a-ENSG00000002549	rs4788084	T	C	0.419635	LAP3	TRUE	reported	igd
150536031	1.76279e-15	0.0379894	19650	7	-0.302282	eqtl-a-ENSG00000002726	rs13226058	A	G	0.0250636	AOC1	TRUE	reported	igd
150596308	6.27191e-25	0.0285358	25983	7	0.294244	eqtl-a-ENSG00000002726	rs765483	T	C	0.0452219	AOC1	TRUE	reported	igd
150658795	9.21722e-73	0.0304821	23989	7	0.549942	eqtl-a-ENSG00000002726	rs73167624	A	G	0.0387678	AOC1	TRUE	reported	igd
150186821	9.05691e-10	0.0488658	4993	7	0.299313	eqtl-a-ENSG00000002726	rs77270862	G	T	0.015021	AOC1	TRUE	reported	igd
150435443	1e-200	0.0122357	25885	7	0.398501	eqtl-a-ENSG00000002726	rs9657890	T	C	0.327004	AOC1	TRUE	reported	igd
2478609	5.75241e-09	0.0444577	15975	7	0.258917	eqtl-a-ENSG00000002822	rs146817114	A	G	0.018211	MAD1L1	TRUE	reported	igd
1929255	7.00648e-16	0.0448661	25036	7	-0.362079	eqtl-a-ENSG00000002822	rs73288749	T	C	0.0178348	MAD1L1	TRUE	reported	igd
1989888	1e-200	0.01209	30902	7	0.365474	eqtl-a-ENSG00000002822	rs7801421	G	C	0.35037	MAD1L1	TRUE	reported	igd
2117261	3.25087e-86	0.0152919	31017	7	0.300934	eqtl-a-ENSG00000002822	rs3800875	T	C	0.179747	MAD1L1	TRUE	reported	igd
1843708	4.42792e-25	0.0401381	28417	7	-0.415204	eqtl-a-ENSG00000002822	rs75649291	T	C	0.0223203	MAD1L1	TRUE	reported	igd
1614662	1.63343e-13	0.0328778	5668	7	-0.242497	eqtl-a-ENSG00000002822	rs6463939	G	A	0.0337862	MAD1L1	TRUE	reported	igd
148200011	2.1709e-08	0.0120539	31569	5	0.0674741	eqtl-a-ENSG00000002919	rs56330463	C	T	0.582097	SNX11	TRUE	reported	igd
46552897	1.49279e-132	0.0313353	31236	17	-0.767698	eqtl-a-ENSG00000002919	rs11079822	A	G	0.0358931	SNX11	TRUE	reported	igd
45986496	1e-200	0.0202656	31562	17	-0.702722	eqtl-a-ENSG00000002919	rs78317601	G	A	0.0870616	SNX11	TRUE	reported	igd
46073854	1.24291e-10	0.0522445	21129	17	0.336141	eqtl-a-ENSG00000002919	rs118036504	C	T	0.013112	SNX11	TRUE	reported	igd
46092539	9.90832e-168	0.017994	31567	17	-0.496707	eqtl-a-ENSG00000002919	rs1473117	T	C	0.117639	SNX11	TRUE	reported	igd
43721508	3.09393e-10	0.0120214	31300	2	0.0756615	eqtl-a-ENSG00000002933	rs12478601	T	C	0.574604	TMEM176A	TRUE	reported	igd
128297569	1.6308e-08	0.0121727	31569	3	-0.0687407	eqtl-a-ENSG00000002933	rs9880192	C	G	0.392874	TMEM176A	TRUE	reported	igd
150082342	3.74628e-39	0.018904	31355	7	-0.247459	eqtl-a-ENSG00000002933	rs4725338	A	G	0.889954	TMEM176A	TRUE	reported	igd
150598659	1.16413e-57	0.0193687	31684	7	0.310011	eqtl-a-ENSG00000002933	rs17173656	C	T	0.103442	TMEM176A	TRUE	reported	igd
150669976	4.67627e-10	0.0159547	31231	7	-0.0993911	eqtl-a-ENSG00000002933	rs3778872	G	C	0.166501	TMEM176A	TRUE	reported	igd
150153771	1.0782e-59	0.0251818	31200	7	0.41033	eqtl-a-ENSG00000002933	rs71537963	T	C	0.0582201	TMEM176A	TRUE	reported	igd
150186821	4.3421e-21	0.0487775	4993	7	0.459684	eqtl-a-ENSG00000002933	rs77270862	G	T	0.015021	TMEM176A	TRUE	reported	igd
150496529	1.55239e-182	0.0143821	31270	7	-0.414367	eqtl-a-ENSG00000002933	rs7781584	G	A	0.79708	TMEM176A	TRUE	reported	igd
150206215	1e-200	0.011662	31676	7	-0.358062	eqtl-a-ENSG00000002933	rs59621822	G	A	0.423537	TMEM176A	TRUE	reported	igd
57885709	3.83796e-11	0.0207568	31569	17	-0.137207	eqtl-a-ENSG00000002933	rs7212590	T	C	0.0900785	TMEM176A	TRUE	reported	igd
9082391	8.56249e-12	0.0489682	9433	12	0.334399	eqtl-a-ENSG00000003056	rs117302528	T	C	0.0149475	M6PR	TRUE	reported	igd
9143781	3.65847e-14	0.0500134	20275	12	-0.378731	eqtl-a-ENSG00000003056	rs76450399	A	G	0.0143092	M6PR	TRUE	reported	igd
9308551	1.53003e-30	0.0215805	31354	12	-0.247904	eqtl-a-ENSG00000003056	rs6487636	C	G	0.917903	M6PR	TRUE	reported	igd
9061971	1e-200	0.0135131	31355	12	0.479323	eqtl-a-ENSG00000003056	rs11047939	A	G	0.231883	M6PR	TRUE	reported	igd
9479318	2.113e-11	0.0125755	29994	12	-0.0842297	eqtl-a-ENSG00000003056	rs4262771	C	G	0.33655	M6PR	TRUE	reported	igd
72189602	1.39531e-10	0.0299847	30971	2	-0.192394	eqtl-a-ENSG00000003137	rs981390	A	G	0.0409627	CYP26B1	TRUE	reported	igd
72369839	1e-200	0.0377241	26141	2	1.206	eqtl-a-ENSG00000003137	rs114857151	T	C	0.0237762	CYP26B1	TRUE	reported	igd
72822429	1.54206e-16	0.0459779	16628	2	0.379474	eqtl-a-ENSG00000003137	rs141151334	G	T	0.0169641	CYP26B1	TRUE	reported	igd
72456543	1e-200	0.0181271	31182	2	1.17139	eqtl-a-ENSG00000003137	rs72835275	C	T	0.0915783	CYP26B1	TRUE	reported	igd
72787000	2.1717e-12	0.0353007	24524	2	-0.247913	eqtl-a-ENSG00000003137	rs17561305	A	G	0.0291789	CYP26B1	TRUE	reported	igd
89656545	1.1944e-09	0.0228086	27979	16	-0.138697	eqtl-a-ENSG00000003249	rs12927153	G	T	0.0732841	DBNDD1	TRUE	reported	igd
90018389	5.16654e-29	0.0185776	25662	16	-0.207678	eqtl-a-ENSG00000003249	rs11859970	C	T	0.114951	DBNDD1	TRUE	reported	igd
90067079	3.41193e-41	0.0173184	30398	16	-0.232799	eqtl-a-ENSG00000003249	rs35991606	C	T	0.134779	DBNDD1	TRUE	reported	igd
89787968	1e-200	0.0235533	30817	16	0.721765	eqtl-a-ENSG00000003249	rs147792551	G	C	0.0639616	DBNDD1	TRUE	reported	igd
202153789	5.27716e-20	0.0212098	30873	2	0.194245	eqtl-a-ENSG00000003393	rs17383714	T	C	0.0856074	ALS2	TRUE	reported	igd
202557374	1.52055e-125	0.0199742	30077	2	-0.476044	eqtl-a-ENSG00000003393	rs78003444	A	G	0.0942325	ALS2	TRUE	reported	igd
202566411	1.24451e-42	0.049337	22434	2	-0.675177	eqtl-a-ENSG00000003393	rs3219172	C	T	0.0145746	ALS2	TRUE	reported	igd
202549620	1e-200	0.0257605	30077	2	-0.895928	eqtl-a-ENSG00000003393	rs10432516	A	G	0.0518559	ALS2	TRUE	reported	igd
203574996	4.0977e-09	0.0375348	8025	2	-0.220705	eqtl-a-ENSG00000003393	rs75664718	A	G	0.0257445	ALS2	TRUE	reported	igd
43116830	1.44381e-10	0.012782	31684	5	0.0819467	eqtl-a-ENSG00000003393	rs1532331	T	G	0.683885	ALS2	TRUE	reported	igd
201728141	1.13339e-10	0.0120475	25826	2	-0.0776808	eqtl-a-ENSG00000003402	rs6757272	G	A	0.418416	CFLAR	TRUE	reported	igd
201595517	1.35329e-08	0.0215981	26609	2	0.12266	eqtl-a-ENSG00000003402	rs10200697	A	G	0.917415	CFLAR	TRUE	reported	igd
202022527	1e-200	0.011476	25575	2	0.375611	eqtl-a-ENSG00000003402	rs2268791	C	G	0.498612	CFLAR	TRUE	reported	igd
28724374	1.42298e-08	0.0131124	26280	7	0.0743565	eqtl-a-ENSG00000003402	rs56388170	T	G	0.289189	CFLAR	TRUE	reported	igd
188415764	2.01229e-10	0.0324332	30169	2	0.206291	eqtl-a-ENSG00000003436	rs35007051	G	A	0.0347892	TFPI	TRUE	reported	igd
56849749	2.14783e-11	0.0122309	31684	3	0.0818935	eqtl-a-ENSG00000003436	rs1354034	C	T	0.618137	TFPI	TRUE	reported	igd
135411228	1.25806e-14	0.0134923	31300	6	0.104028	eqtl-a-ENSG00000003436	rs9376090	C	T	0.262879	TFPI	TRUE	reported	igd
144385777	2.01558e-12	0.0266112	25735	6	0.18717	eqtl-a-ENSG00000004059	rs149110519	T	C	0.0526158	ARF5	TRUE	reported	igd
50370254	5.01996e-16	0.0166429	30077	7	-0.134987	eqtl-a-ENSG00000004059	rs149007767	T	C	0.149708	ARF5	TRUE	reported	igd
127230474	1.39894e-17	0.012286	31564	7	-0.104862	eqtl-a-ENSG00000004059	rs34029720	C	T	0.371437	ARF5	TRUE	reported	igd
15753299	1.31311e-18	0.0169156	31349	4	0.148937	eqtl-a-ENSG00000004468	rs10000290	G	A	0.143801	CD38	TRUE	reported	igd
94485211	4.68824e-10	0.0118872	31086	10	0.0740464	eqtl-a-ENSG00000004468	rs2497306	C	A	0.500343	CD38	TRUE	reported	igd
10560957	3.21514e-12	0.0126168	31086	12	-0.0879154	eqtl-a-ENSG00000004468	rs2617170	C	T	0.668027	CD38	TRUE	reported	igd
28490517	3.39e-08	0.012098	30476	16	-0.066781	eqtl-a-ENSG00000004468	rs151181	C	T	0.407827	CD38	TRUE	reported	igd
38053207	3.09813e-08	0.011892	31355	17	-0.0658343	eqtl-a-ENSG00000004468	rs12453507	G	C	0.492239	CD38	TRUE	reported	igd
50124046	6.14469e-99	0.0352007	18493	3	-0.743165	eqtl-a-ENSG00000004534	rs76298543	C	T	0.0285268	RBM6	TRUE	reported	igd
50456570	5.26623e-17	0.0479963	20074	3	0.402247	eqtl-a-ENSG00000004534	rs116375541	A	G	0.0155425	RBM6	TRUE	reported	igd
49385417	1e-200	0.0124186	26096	3	0.426905	eqtl-a-ENSG00000004534	rs13086611	T	A	0.304928	RBM6	TRUE	reported	igd
50243510	8.20352e-157	0.0190918	23341	3	-0.509349	eqtl-a-ENSG00000004534	rs2236939	T	G	0.103161	RBM6	TRUE	reported	igd
47481533	3.45621e-08	0.0119728	31185	11	-0.0660466	eqtl-a-ENSG00000004534	rs7950696	C	T	0.441548	RBM6	TRUE	reported	igd
36078082	2.7227e-10	0.0130905	29827	19	0.0826533	eqtl-a-ENSG00000004777	rs12984019	T	C	0.290562	ARHGAP33	TRUE	reported	igd
36079704	1e-200	0.0115262	31346	19	-0.389125	eqtl-a-ENSG00000004777	rs756783	T	C	0.557326	ARHGAP33	TRUE	reported	igd
36164495	8.18465e-155	0.0221543	31682	19	-0.587228	eqtl-a-ENSG00000004777	rs113559151	G	A	0.0742662	ARHGAP33	TRUE	reported	igd
94777819	5.54498e-19	0.0453314	21984	7	0.40349	eqtl-a-ENSG00000004799	rs117629564	A	G	0.0174463	PDK4	TRUE	reported	igd
95175185	1.044e-99	0.0118704	31565	7	-0.251601	eqtl-a-ENSG00000004799	rs12704801	C	T	0.420253	PDK4	TRUE	reported	igd
95249487	2.54507e-12	0.035039	28311	7	-0.245298	eqtl-a-ENSG00000004799	rs142272045	C	T	0.0296307	PDK4	TRUE	reported	igd
46627603	6.00759e-20	0.019784	31185	22	0.180909	eqtl-a-ENSG00000004799	rs4253772	T	C	0.0999617	PDK4	TRUE	reported	igd
110728379	1e-200	0.0120986	31684	6	-0.389752	eqtl-a-ENSG00000004809	rs17577280	A	G	0.343249	SLC22A16	TRUE	reported	igd
110357358	9.17487e-15	0.0125738	31564	6	0.0974519	eqtl-a-ENSG00000004809	rs9372244	C	T	0.336007	SLC22A16	TRUE	reported	igd
110798217	1e-200	0.016526	20794	6	-0.679832	eqtl-a-ENSG00000004809	rs13205109	A	T	0.133692	SLC22A16	TRUE	reported	igd
110851976	6.90399e-68	0.0155592	30746	6	0.270889	eqtl-a-ENSG00000004809	rs1080261	G	T	0.173269	SLC22A16	TRUE	reported	igd
57838583	3.05823e-10	0.0147706	31300	4	0.0929941	eqtl-a-ENSG00000004864	rs17087335	T	G	0.203202	SLC25A13	TRUE	reported	igd
95795988	1e-200	0.0118328	31179	7	0.400006	eqtl-a-ENSG00000004864	rs1016968	A	T	0.373698	SLC25A13	TRUE	reported	igd
96379688	4.03376e-09	0.0380244	27713	7	0.22369	eqtl-a-ENSG00000004864	rs145659320	G	T	0.0250685	SLC25A13	TRUE	reported	igd
56849749	6.56599e-37	0.012181	31684	3	0.154599	eqtl-a-ENSG00000004866	rs1354034	C	T	0.618137	ST7	TRUE	reported	igd
116635048	3.92645e-16	0.0142758	31684	7	-0.116213	eqtl-a-ENSG00000004866	rs12706135	C	T	0.222519	ST7	TRUE	reported	igd
116799440	3.27612e-08	0.031743	28396	7	0.175412	eqtl-a-ENSG00000004866	rs2402155	T	C	0.036405	ST7	TRUE	reported	igd
118153011	1.34493e-12	0.0156893	26022	1	-0.111228	eqtl-a-ENSG00000004939	rs11587735	C	A	0.173499	SLC4A1	TRUE	reported	igd
205249450	2.50098e-08	0.0120451	26022	1	-0.0671283	eqtl-a-ENSG00000004939	rs9660992	G	A	0.420138	SLC4A1	TRUE	reported	igd
30128442	1.6214e-09	0.0235888	21683	6	-0.142278	eqtl-a-ENSG00000004939	rs12212092	T	C	0.068141	SLC4A1	TRUE	reported	igd
42326258	2.25736e-66	0.0129543	22267	17	0.222934	eqtl-a-ENSG00000004939	rs5033	T	C	0.707969	SLC4A1	TRUE	reported	igd
33946107	5.52841e-29	0.0119365	25693	17	-0.133365	eqtl-a-ENSG00000004939	rs225245	G	A	0.440335	SLC4A1	TRUE	reported	igd
11297258	4.36918e-19	0.0244285	26022	19	0.218083	eqtl-a-ENSG00000004939	rs12974711	C	T	0.0629954	SLC4A1	TRUE	reported	igd
44576502	8.69501e-09	0.0153516	25553	20	0.0883408	eqtl-a-ENSG00000004939	rs7679	C	T	0.183703	SLC4A1	TRUE	reported	igd
4157072	3.02482e-54	0.012249	26022	20	0.189967	eqtl-a-ENSG00000004939	rs6084653	G	C	0.36636	SLC4A1	TRUE	reported	igd
55991637	7.75961e-09	0.0118917	21737	20	0.0686581	eqtl-a-ENSG00000004939	rs6014993	G	A	0.490224	SLC4A1	TRUE	reported	igd
26833308	6.21441e-71	0.036818	28045	7	-0.655621	eqtl-a-ENSG00000005020	rs117299259	G	A	0.0262465	SKAP2	TRUE	reported	igd
26941945	2.4149e-20	0.0510069	10978	7	0.471421	eqtl-a-ENSG00000005020	rs142139359	A	G	0.0137218	SKAP2	TRUE	reported	igd
27074801	3.62744e-26	0.0495654	8581	7	0.524481	eqtl-a-ENSG00000005020	rs113662511	T	C	0.0145161	SKAP2	TRUE	reported	igd
26694926	1e-200	0.0134186	28198	7	0.568574	eqtl-a-ENSG00000005020	rs7805778	A	G	0.225286	SKAP2	TRUE	reported	igd
26756193	6.3387e-13	0.0531357	14813	7	0.382211	eqtl-a-ENSG00000005020	rs147544721	C	A	0.0126608	SKAP2	TRUE	reported	igd
26970217	6.81868e-15	0.0528234	9956	7	0.411383	eqtl-a-ENSG00000005020	rs113285204	T	C	0.0128048	SKAP2	TRUE	reported	igd
27020453	5.15585e-25	0.0512092	20857	7	-0.528981	eqtl-a-ENSG00000005020	rs117435545	T	C	0.0135914	SKAP2	TRUE	reported	igd
27106284	7.07946e-104	0.0302517	24524	7	-0.654735	eqtl-a-ENSG00000005020	rs185084812	T	C	0.0389834	SKAP2	TRUE	reported	igd
26858395	1e-200	0.0131295	30967	7	0.669998	eqtl-a-ENSG00000005020	rs10275896	C	T	0.223386	SKAP2	TRUE	reported	igd
26982213	1.9391e-14	0.0288606	2516	7	-0.220911	eqtl-a-ENSG00000005020	rs181684511	G	T	0.0443164	SKAP2	TRUE	reported	igd
27221227	6.04644e-41	0.0377964	26296	7	-0.506468	eqtl-a-ENSG00000005020	rs67971665	T	C	0.0251157	SKAP2	TRUE	reported	igd
101960060	1e-200	0.02478	28468	7	0.846724	eqtl-a-ENSG00000005075	rs78627998	C	G	0.0564699	POLR2J	TRUE	reported	igd
102901859	2.65522e-24	0.047274	15415	7	-0.480843	eqtl-a-ENSG00000005075	rs147944569	A	C	0.0159909	POLR2J	TRUE	reported	igd
101642837	9.81974e-23	0.0461314	24343	7	0.452733	eqtl-a-ENSG00000005075	rs74739396	A	C	0.0168154	POLR2J	TRUE	reported	igd
101991744	5.38394e-75	0.0131555	11384	7	-0.241054	eqtl-a-ENSG00000005075	rs71540934	G	A	0.723779	POLR2J	TRUE	reported	igd
102077619	2.73653e-20	0.0401852	15545	7	-0.370853	eqtl-a-ENSG00000005075	rs146928022	T	C	0.0223018	POLR2J	TRUE	reported	igd
102108686	1e-200	0.021871	20836	7	0.983849	eqtl-a-ENSG00000005075	rs113296404	C	T	0.0696151	POLR2J	TRUE	reported	igd
102753029	8.38147e-09	0.0546736	5660	7	-0.314947	eqtl-a-ENSG00000005075	rs138561863	G	A	0.0119658	POLR2J	TRUE	reported	igd
103554773	1.74109e-10	0.0118871	31569	4	0.0758721	eqtl-a-ENSG00000005102	rs5026472	G	C	0.494224	MEOX1	TRUE	reported	igd
90976768	2.54859e-12	0.0162832	29113	6	-0.11399	eqtl-a-ENSG00000005102	rs72928038	A	G	0.158151	MEOX1	TRUE	reported	igd
41443647	7.63185e-10	0.0276328	30017	17	-0.170008	eqtl-a-ENSG00000005102	rs147832718	G	T	0.0486328	MEOX1	TRUE	reported	igd
41869576	2.4027e-14	0.0474188	24801	17	-0.361654	eqtl-a-ENSG00000005102	rs112684675	T	C	0.0159434	MEOX1	TRUE	reported	igd
41983417	8.58242e-09	0.0187186	30902	17	0.107757	eqtl-a-ENSG00000005102	rs72836582	T	C	0.113815	MEOX1	TRUE	reported	igd
41695326	1e-200	0.0115903	31383	17	0.389037	eqtl-a-ENSG00000005102	rs35953779	C	G	0.423863	MEOX1	TRUE	reported	igd
33063675	7.00164e-49	0.0133996	31684	17	0.1969	eqtl-a-ENSG00000005156	rs12941768	G	A	0.735973	LIG3	TRUE	reported	igd
33593024	1.59404e-25	0.0185784	31355	17	0.193998	eqtl-a-ENSG00000005156	rs2291190	C	T	0.115088	LIG3	TRUE	reported	igd
33123582	1e-200	0.011772	31566	17	0.430557	eqtl-a-ENSG00000005156	rs12450763	C	A	0.371504	LIG3	TRUE	reported	igd
34136037	1.26099e-10	0.0211365	31684	17	-0.135946	eqtl-a-ENSG00000005156	rs4251710	C	A	0.0865497	LIG3	TRUE	reported	igd
50370254	7.78037e-20	0.0166327	30037	7	0.15163	eqtl-a-ENSG00000005175	rs149007767	T	C	0.149708	RPAP3	TRUE	reported	igd
47831561	6.42096e-11	0.0335031	29619	12	0.218903	eqtl-a-ENSG00000005175	rs75647145	A	G	0.0325212	RPAP3	TRUE	reported	igd
48050792	3.41271e-28	0.014417	30124	12	0.158735	eqtl-a-ENSG00000005175	rs7976419	C	G	0.215353	RPAP3	TRUE	reported	igd
47960581	1e-200	0.0203231	31527	12	-0.818859	eqtl-a-ENSG00000005175	rs61918136	A	C	0.0839687	RPAP3	TRUE	reported	igd
35014767	1.72302e-10	0.0145428	25572	9	-0.0928409	eqtl-a-ENSG00000005238	rs35426954	A	G	0.211921	ATOSB	TRUE	reported	igd
35040245	3.78704e-18	0.0456896	18937	9	-0.39681	eqtl-a-ENSG00000005238	rs10491510	T	C	0.0171736	ATOSB	TRUE	reported	igd
4157072	3.35197e-17	0.0123219	30650	20	0.103918	eqtl-a-ENSG00000005238	rs6084653	G	C	0.36636	ATOSB	TRUE	reported	igd
56849749	2.96483e-158	0.01195	31684	3	0.320298	eqtl-a-ENSG00000005249	rs1354034	C	T	0.618137	PRKAR2B	TRUE	reported	igd
106655445	1.20476e-41	0.0118347	31684	7	-0.159996	eqtl-a-ENSG00000005249	rs6466154	G	A	0.482168	PRKAR2B	TRUE	reported	igd
65104500	1.13781e-08	0.0120339	31569	10	0.0687004	eqtl-a-ENSG00000005249	rs7896518	G	A	0.422848	PRKAR2B	TRUE	reported	igd
243268	1.01836e-12	0.0142947	31569	11	0.101894	eqtl-a-ENSG00000005249	rs505404	G	T	0.222031	PRKAR2B	TRUE	reported	igd
122216910	2.48863e-09	0.019026	30031	12	0.113437	eqtl-a-ENSG00000005249	rs11553699	G	A	0.10963	PRKAR2B	TRUE	reported	igd
28724374	9.30679e-13	0.0131037	9188	7	-0.0935656	eqtl-a-ENSG00000005302	rs56388170	T	G	0.289189	MSL3	TRUE	reported	igd
50370254	1.6293e-22	0.0166256	8025	7	0.162309	eqtl-a-ENSG00000005302	rs149007767	T	C	0.149708	MSL3	TRUE	reported	igd
61679038	6.99359e-14	0.0144789	9188	8	-0.108421	eqtl-a-ENSG00000005302	rs13277976	T	A	0.785822	MSL3	TRUE	reported	igd
31390410	4.42976e-08	0.012059	30773	6	0.065995	eqtl-a-ENSG00000005379	rs2516448	C	T	0.583185	TSPOAP1	TRUE	reported	igd
139932927	2.5787e-10	0.0131332	23577	9	-0.0830294	eqtl-a-ENSG00000005379	rs7025728	A	G	0.287386	TSPOAP1	TRUE	reported	igd
30482803	6.47292e-11	0.0119295	31026	16	0.0779259	eqtl-a-ENSG00000005379	rs12716977	C	T	0.542883	TSPOAP1	TRUE	reported	igd
56427656	1.14393e-39	0.0159552	31352	17	0.210291	eqtl-a-ENSG00000005379	rs12948345	T	C	0.164528	TSPOAP1	TRUE	reported	igd
57748369	5.2723e-14	0.012307	29001	20	0.0926115	eqtl-a-ENSG00000005379	rs259981	A	T	0.369389	TSPOAP1	TRUE	reported	igd
83547862	1.39027e-18	0.0148606	31684	4	-0.130743	eqtl-a-ENSG00000005381	rs17005891	A	G	0.199218	MPO	TRUE	reported	igd
61650831	3.0493e-13	0.0155185	31569	8	-0.113162	eqtl-a-ENSG00000005381	rs7846314	T	A	0.178349	MPO	TRUE	reported	igd
6898998	1.41299e-08	0.0118966	31569	8	0.067476	eqtl-a-ENSG00000005381	rs12716641	C	T	0.483351	MPO	TRUE	reported	igd
41216534	1.25271e-08	0.0127905	31569	13	0.0728089	eqtl-a-ENSG00000005381	rs4325427	T	C	0.315692	MPO	TRUE	reported	igd
56357833	1e-200	0.0162906	31567	17	0.593632	eqtl-a-ENSG00000005381	rs2856857	A	G	0.142232	MPO	TRUE	reported	igd
56027903	3.35112e-10	0.0147449	31224	17	0.0926217	eqtl-a-ENSG00000005381	rs2585830	G	T	0.795843	MPO	TRUE	reported	igd
836149	1.28322e-17	0.014144	13932	19	-0.12086	eqtl-a-ENSG00000005381	rs57228624	C	T	0.228262	MPO	TRUE	reported	igd
38552078	3.1408e-08	0.0125664	31684	20	0.069536	eqtl-a-ENSG00000005381	rs2224538	C	T	0.338244	MPO	TRUE	reported	igd
32265903	4.71867e-09	0.0132977	31300	22	-0.077882	eqtl-a-ENSG00000005381	rs1012068	G	T	0.276034	MPO	TRUE	reported	igd
32669955	1.8273e-08	0.0135867	29827	6	-0.0764577	eqtl-a-ENSG00000005471	rs9275406	T	G	0.25806	ABCB4	TRUE	reported	igd
87079880	1.07895e-106	0.0156794	31569	7	-0.344006	eqtl-a-ENSG00000005471	rs45493392	G	A	0.16734	ABCB4	TRUE	reported	igd
87158115	6.33753e-10	0.0524946	9117	7	-0.324501	eqtl-a-ENSG00000005471	rs80351204	A	G	0.0129886	ABCB4	TRUE	reported	igd
38053207	6.51929e-12	0.0118851	31569	17	-0.0816268	eqtl-a-ENSG00000005471	rs12453507	G	C	0.492239	ABCB4	TRUE	reported	igd
103434253	9.61944e-10	0.0127359	31569	4	0.0778899	eqtl-a-ENSG00000005513	rs3774937	C	T	0.320593	SOX8	TRUE	reported	igd
133428601	4.32006e-10	0.0261485	30902	5	-0.163216	eqtl-a-ENSG00000005513	rs4388254	T	C	0.0546521	SOX8	TRUE	reported	igd
1079479	1.96698e-29	0.0165221	23787	16	0.186115	eqtl-a-ENSG00000005513	rs443887	G	A	0.151587	SOX8	TRUE	reported	igd
1030154	4.25794e-61	0.0121425	31146	16	-0.200241	eqtl-a-ENSG00000005513	rs11863963	C	G	0.38048	SOX8	TRUE	reported	igd
56849749	1.4568e-16	0.0122208	31684	3	-0.100944	eqtl-a-ENSG00000005844	rs1354034	C	T	0.618137	ITGAL	TRUE	reported	igd
144385777	2.04456e-12	0.0266112	25735	6	0.187114	eqtl-a-ENSG00000005844	rs149110519	T	C	0.0526158	ITGAL	TRUE	reported	igd
30485393	7.94328e-150	0.0116715	31481	16	-0.304278	eqtl-a-ENSG00000005844	rs11574938	C	G	0.543664	ITGAL	TRUE	reported	igd
118153977	5.51188e-33	0.0128213	31355	1	0.153388	eqtl-a-ENSG00000005961	rs826415	G	T	0.308498	ITGA2B	TRUE	reported	igd
38050232	4.25011e-12	0.012609	31470	2	-0.0873612	eqtl-a-ENSG00000005961	rs4670221	G	C	0.332826	ITGA2B	TRUE	reported	igd
56849749	1e-200	0.011269	31470	3	0.570761	eqtl-a-ENSG00000005961	rs1354034	C	T	0.618137	ITGA2B	TRUE	reported	igd
88180196	7.2929e-12	0.0266851	29817	5	0.182841	eqtl-a-ENSG00000005961	rs114694170	C	T	0.0523176	ITGA2B	TRUE	reported	igd
135419018	4.41977e-08	0.0134814	31355	6	0.073788	eqtl-a-ENSG00000005961	rs9399137	C	T	0.264393	ITGA2B	TRUE	reported	igd
99192919	5.21075e-11	0.0139766	25947	9	0.0917561	eqtl-a-ENSG00000005961	rs10820606	C	A	0.236914	ITGA2B	TRUE	reported	igd
65066186	1.3326e-52	0.0119574	31470	10	0.182517	eqtl-a-ENSG00000005961	rs10761741	T	G	0.420816	ITGA2B	TRUE	reported	igd
243268	6.63285e-50	0.0142098	31355	11	0.211064	eqtl-a-ENSG00000005961	rs505404	G	T	0.222031	ITGA2B	TRUE	reported	igd
54712308	3.82737e-60	0.0119883	31470	12	0.196102	eqtl-a-ENSG00000005961	rs10876550	A	G	0.590064	ITGA2B	TRUE	reported	igd
122216910	1.4171e-34	0.0189493	29817	12	0.232392	eqtl-a-ENSG00000005961	rs11553699	G	A	0.10963	ITGA2B	TRUE	reported	igd
57036023	4.8863e-08	0.0127721	31355	12	0.0696781	eqtl-a-ENSG00000005961	rs2950393	A	G	0.317506	ITGA2B	TRUE	reported	igd
88556880	2.45641e-16	0.0130431	19914	16	0.10692	eqtl-a-ENSG00000005961	rs10852622	G	A	0.293204	ITGA2B	TRUE	reported	igd
33884804	3.3266e-178	0.015097	31470	17	0.429713	eqtl-a-ENSG00000005961	rs10512472	C	T	0.179037	ITGA2B	TRUE	reported	igd
20720973	4.69894e-12	0.0118836	31086	18	0.0821669	eqtl-a-ENSG00000005961	rs11082304	T	G	0.50307	ITGA2B	TRUE	reported	igd
1924707	7.51104e-13	0.0131712	31355	20	-0.0944323	eqtl-a-ENSG00000005961	rs13042885	T	C	0.284247	ITGA2B	TRUE	reported	igd
248039451	2.7477e-09	0.01257	31684	1	-0.0747402	eqtl-a-ENSG00000006007	rs3811444	T	C	0.337611	GDE1	TRUE	reported	igd
50427982	6.21012e-15	0.0119389	31684	7	0.093121	eqtl-a-ENSG00000006007	rs6592965	A	G	0.449532	GDE1	TRUE	reported	igd
19477624	2.50207e-50	0.0319531	29715	16	0.476693	eqtl-a-ENSG00000006007	rs118174930	C	A	0.0354099	GDE1	TRUE	reported	igd
19589739	8.71766e-14	0.0398922	24117	16	0.29756	eqtl-a-ENSG00000006007	rs12929106	A	G	0.0226867	GDE1	TRUE	reported	igd
19397568	1e-200	0.0259658	30958	16	-0.799882	eqtl-a-ENSG00000006007	rs35659432	A	G	0.051926	GDE1	TRUE	reported	igd
19444627	1e-200	0.0272274	30902	16	-0.966815	eqtl-a-ENSG00000006007	rs28576302	C	T	0.045979	GDE1	TRUE	reported	igd
16170764	2.6947e-08	0.0118982	31569	17	-0.0661553	eqtl-a-ENSG00000006007	rs7210990	A	C	0.481977	GDE1	TRUE	reported	igd
18972008	1.29351e-09	0.0224165	26196	19	-0.136026	eqtl-a-ENSG00000006015	rs10405364	G	A	0.0761021	REX1BD	TRUE	reported	igd
18660566	1e-200	0.0111578	21129	19	-0.517569	eqtl-a-ENSG00000006015	rs10414427	C	T	0.555728	REX1BD	TRUE	reported	igd
18810795	1.30527e-33	0.0226486	26079	19	0.273656	eqtl-a-ENSG00000006015	rs757348	T	A	0.0737959	REX1BD	TRUE	reported	igd
18979061	2.58571e-08	0.0356319	20235	19	0.198377	eqtl-a-ENSG00000006015	rs117558072	C	A	0.0286608	REX1BD	TRUE	reported	igd
48574202	6.96627e-109	0.0124063	31676	17	-0.275025	eqtl-a-ENSG00000006282	rs11655670	A	G	0.333878	SPATA20	TRUE	reported	igd
48305596	1.26386e-12	0.0132938	31555	17	-0.0943618	eqtl-a-ENSG00000006282	rs7220357	C	T	0.275793	SPATA20	TRUE	reported	igd
48490945	1e-200	0.0128972	30077	17	-0.412784	eqtl-a-ENSG00000006282	rs144232687	T	C	0.273178	SPATA20	TRUE	reported	igd
48617493	1e-200	0.0144966	31684	17	0.588087	eqtl-a-ENSG00000006282	rs62059698	G	A	0.185294	SPATA20	TRUE	reported	igd
48702463	1.28588e-56	0.0126253	26121	17	-0.200178	eqtl-a-ENSG00000006282	rs2107440	A	G	0.32208	SPATA20	TRUE	reported	igd
48373667	3.86901e-31	0.0133225	26701	17	0.154614	eqtl-a-ENSG00000006282	rs11655373	A	G	0.271294	SPATA20	TRUE	reported	igd
48834023	1.10433e-16	0.0118755	31684	17	-0.0984851	eqtl-a-ENSG00000006282	rs3760403	G	A	0.493705	SPATA20	TRUE	reported	igd
131656997	1.18839e-09	0.012641	31684	5	-0.0768826	eqtl-a-ENSG00000006530	rs270601	C	T	0.669999	AGK	TRUE	reported	igd
141343087	4.26776e-67	0.0119204	31567	7	0.20629	eqtl-a-ENSG00000006530	rs3779086	T	C	0.42326	AGK	TRUE	reported	igd
141583683	2.07922e-19	0.0433954	23222	7	-0.390945	eqtl-a-ENSG00000006530	rs73153906	T	G	0.0190665	AGK	TRUE	reported	igd
182319301	1.22301e-09	0.0119574	31684	2	0.0726661	eqtl-a-ENSG00000006534	rs1449263	T	C	0.553798	ALDH3B1	TRUE	reported	igd
144385777	8.7882e-23	0.0265671	25735	6	0.261024	eqtl-a-ENSG00000006534	rs149110519	T	C	0.0526158	ALDH3B1	TRUE	reported	igd
113912553	2.24213e-08	0.0119087	31569	9	-0.0665947	eqtl-a-ENSG00000006534	rs10980797	G	A	0.472236	ALDH3B1	TRUE	reported	igd
67793448	1.29718e-111	0.0139727	31683	11	-0.313679	eqtl-a-ENSG00000006534	rs2286164	G	A	0.226473	ALDH3B1	TRUE	reported	igd
67735589	1.29981e-10	0.0486885	8975	11	-0.312926	eqtl-a-ENSG00000006534	rs145506132	A	G	0.0151282	ALDH3B1	TRUE	reported	igd
242159975	1e-200	0.0140146	30597	2	0.424463	eqtl-a-ENSG00000006607	rs73114178	G	A	0.216009	FARP2	TRUE	reported	igd
241921688	3.31467e-09	0.0168588	30594	2	-0.0997212	eqtl-a-ENSG00000006607	rs4303712	C	T	0.145495	FARP2	TRUE	reported	igd
242087346	3.1798e-29	0.0121269	30598	2	0.136089	eqtl-a-ENSG00000006607	rs6726954	G	A	0.393906	FARP2	TRUE	reported	igd
30504160	1e-200	0.0143903	31470	7	0.473269	eqtl-a-ENSG00000006625	rs736781	T	C	0.198147	GGCT	TRUE	reported	igd
30667433	2.14981e-17	0.0201572	31470	7	-0.171042	eqtl-a-ENSG00000006625	rs2709778	G	A	0.904055	GGCT	TRUE	reported	igd
30436719	1.1766e-09	0.024729	25181	7	-0.150439	eqtl-a-ENSG00000006625	rs10279910	T	A	0.938435	GGCT	TRUE	reported	igd
56849749	3.17322e-30	0.0121941	31684	3	0.139305	eqtl-a-ENSG00000006638	rs1354034	C	T	0.618137	TBXA2R	TRUE	reported	igd
106372903	6.04171e-09	0.0119729	31355	7	-0.0696284	eqtl-a-ENSG00000006638	rs342296	A	G	0.441001	TBXA2R	TRUE	reported	igd
3622535	2.73275e-28	0.0120889	23991	19	-0.133344	eqtl-a-ENSG00000006638	rs4807492	A	G	0.598382	TBXA2R	TRUE	reported	igd
148200011	2.36265e-17	0.0120367	31569	5	-0.102005	eqtl-a-ENSG00000006652	rs56330463	C	T	0.582097	IFRD1	TRUE	reported	igd
144385777	3.7139e-10	0.0266207	25735	6	0.1668	eqtl-a-ENSG00000006652	rs149110519	T	C	0.0526158	IFRD1	TRUE	reported	igd
112292570	8.73776e-20	0.0436754	27503	7	0.397603	eqtl-a-ENSG00000006652	rs1234378	C	A	0.981184	IFRD1	TRUE	reported	igd
112092857	1e-200	0.0131216	31683	7	0.527231	eqtl-a-ENSG00000006652	rs6966318	C	T	0.755694	IFRD1	TRUE	reported	igd
111872453	8.64172e-11	0.0476953	9002	7	-0.309495	eqtl-a-ENSG00000006652	rs76272652	G	A	0.0157743	IFRD1	TRUE	reported	igd
112721571	1.22659e-10	0.0372545	30294	7	-0.239767	eqtl-a-ENSG00000006652	rs56384744	A	C	0.0261311	IFRD1	TRUE	reported	igd
111909855	1e-200	0.0211258	29658	7	0.657218	eqtl-a-ENSG00000006652	rs76274372	C	A	0.0808079	IFRD1	TRUE	reported	igd
38775323	1.76604e-110	0.0158956	31355	7	-0.354999	eqtl-a-ENSG00000006715	rs757685	A	G	0.838511	VPS41	TRUE	reported	igd
38950137	5.30396e-22	0.0131283	31355	7	0.126587	eqtl-a-ENSG00000006715	rs10239557	T	C	0.285952	VPS41	TRUE	reported	igd
39560862	9.9747e-26	0.0182159	31469	7	-0.191018	eqtl-a-ENSG00000006715	rs6963017	G	A	0.120434	VPS41	TRUE	reported	igd
12882087	1e-200	0.0116237	31228	17	0.357843	eqtl-a-ENSG00000006744	rs11650537	T	C	0.43431	ELAC2	TRUE	reported	igd
12851435	2.08689e-34	0.012843	31355	17	0.157101	eqtl-a-ENSG00000006744	rs7225631	A	G	0.306374	ELAC2	TRUE	reported	igd
13065700	9.70957e-14	0.0423005	26119	17	-0.314915	eqtl-a-ENSG00000006744	rs138142208	C	T	0.0201245	ELAC2	TRUE	reported	igd
46042665	1.81001e-09	0.0335039	26236	19	0.201492	eqtl-a-ENSG00000007047	rs141651018	T	C	0.0325351	MARK4	TRUE	reported	igd
46089055	3.67934e-09	0.0327765	26366	19	0.193322	eqtl-a-ENSG00000007047	rs73048457	C	T	0.0340519	MARK4	TRUE	reported	igd
45758364	1e-200	0.0119822	28464	19	-0.413205	eqtl-a-ENSG00000007047	rs184688	G	A	0.649813	MARK4	TRUE	reported	igd
45808793	7.41993e-28	0.020402	28473	19	-0.223196	eqtl-a-ENSG00000007047	rs17875633	C	T	0.0930441	MARK4	TRUE	reported	igd
41905677	1.43681e-26	0.022855	24423	19	-0.243815	eqtl-a-ENSG00000007129	rs73047262	T	C	0.0725341	CEACAM21	TRUE	reported	igd
41985624	1e-200	0.0135916	26605	19	0.423529	eqtl-a-ENSG00000007129	rs887391	T	C	0.765683	CEACAM21	TRUE	reported	igd
41781294	9.93825e-10	0.0474565	14710	19	-0.289978	eqtl-a-ENSG00000007129	rs112335177	T	C	0.0159415	CEACAM21	TRUE	reported	igd
42237641	2.88602e-16	0.0123261	26483	19	0.100804	eqtl-a-ENSG00000007129	rs11881921	A	G	0.366027	CEACAM21	TRUE	reported	igd
42066641	3.66353e-16	0.0317064	20579	19	0.258388	eqtl-a-ENSG00000007129	rs4803482	A	G	0.0363963	CEACAM21	TRUE	reported	igd
2461453	2.91407e-12	0.012528	25827	17	-0.0874664	eqtl-a-ENSG00000007168	rs8076127	G	T	0.341639	PAFAH1B1	TRUE	reported	igd
2491429	1.8906e-25	0.0412942	21583	17	-0.430525	eqtl-a-ENSG00000007168	rs115107247	A	G	0.0210582	PAFAH1B1	TRUE	reported	igd
2307902	4.18167e-08	0.0251964	26157	17	-0.138147	eqtl-a-ENSG00000007168	rs66494490	T	C	0.0591811	PAFAH1B1	TRUE	reported	igd
2599272	4.39845e-62	0.0121018	26071	17	-0.201224	eqtl-a-ENSG00000007168	rs11654991	A	G	0.613018	PAFAH1B1	TRUE	reported	igd
160754947	1.26771e-10	0.0179014	31240	2	-0.115124	eqtl-a-ENSG00000007237	rs76840964	G	A	0.126123	GAS7	TRUE	reported	igd
182323766	2.03002e-18	0.0119731	31569	2	0.104832	eqtl-a-ENSG00000007237	rs1375493	A	G	0.565077	GAS7	TRUE	reported	igd
128297569	5.35945e-10	0.0121699	31569	3	-0.0755519	eqtl-a-ENSG00000007237	rs9880192	C	G	0.392874	GAS7	TRUE	reported	igd
148200011	1.09219e-11	0.0120476	31569	5	0.0818477	eqtl-a-ENSG00000007237	rs56330463	C	T	0.582097	GAS7	TRUE	reported	igd
144385777	5.42126e-10	0.0266214	25735	6	0.165229	eqtl-a-ENSG00000007237	rs149110519	T	C	0.0526158	GAS7	TRUE	reported	igd
42515791	1.69785e-19	0.0145769	27823	6	0.131649	eqtl-a-ENSG00000007237	rs16895831	T	C	0.209742	GAS7	TRUE	reported	igd
127009395	2.8622e-20	0.0158031	31569	9	-0.145767	eqtl-a-ENSG00000007237	rs55793580	T	C	0.169838	GAS7	TRUE	reported	igd
111884608	2.80841e-10	0.011929	28418	12	0.0752626	eqtl-a-ENSG00000007237	rs3184504	C	T	0.542056	GAS7	TRUE	reported	igd
9942454	1.28027e-74	0.0380215	27325	17	0.694889	eqtl-a-ENSG00000007237	rs9905556	T	C	0.0245393	GAS7	TRUE	reported	igd
10018742	1.84927e-159	0.0125347	31684	17	-0.337262	eqtl-a-ENSG00000007237	rs11078832	G	A	0.688526	GAS7	TRUE	reported	igd
9912102	2.88735e-35	0.021455	31226	17	0.265873	eqtl-a-ENSG00000007237	rs58209168	A	T	0.0830179	GAS7	TRUE	reported	igd
10075853	2.13599e-16	0.0124404	31684	17	0.102188	eqtl-a-ENSG00000007237	rs12936206	G	A	0.35099	GAS7	TRUE	reported	igd
31265490	3.53069e-09	0.013792	30389	6	0.081439	eqtl-a-ENSG00000007264	rs2247056	C	T	0.753447	MATK	TRUE	reported	igd
94450233	6.31481e-09	0.0120121	31270	10	0.0697712	eqtl-a-ENSG00000007264	rs9420589	T	G	0.428682	MATK	TRUE	reported	igd
3812089	1.40961e-32	0.0284855	17628	19	0.338555	eqtl-a-ENSG00000007264	rs8109446	G	A	0.954727	MATK	TRUE	reported	igd
3762926	1.7346e-28	0.0122821	23655	19	-0.135977	eqtl-a-ENSG00000007264	rs7245624	A	G	0.631132	MATK	TRUE	reported	igd
3823192	3.80452e-15	0.0131434	31017	19	-0.103322	eqtl-a-ENSG00000007264	rs34503630	C	T	0.2859	MATK	TRUE	reported	igd
16442019	6.80769e-09	0.0126582	22490	19	0.0733618	eqtl-a-ENSG00000007264	rs55908509	A	G	0.3284	MATK	TRUE	reported	igd
31237858	1.34586e-14	0.0128365	27280	6	-0.0988592	eqtl-a-ENSG00000007312	rs34794906	C	T	0.310471	CD79B	TRUE	reported	igd
130613614	9.09913e-11	0.0120219	31355	8	0.0779137	eqtl-a-ENSG00000007312	rs10098310	A	G	0.575007	CD79B	TRUE	reported	igd
112007756	5.98605e-10	0.0119256	28204	12	0.07383	eqtl-a-ENSG00000007312	rs653178	T	C	0.539991	CD79B	TRUE	reported	igd
86009760	1.1485e-08	0.014584	31470	16	0.0832351	eqtl-a-ENSG00000007312	rs12232384	A	C	0.210455	CD79B	TRUE	reported	igd
38051348	3.07114e-18	0.0118718	31086	17	-0.103389	eqtl-a-ENSG00000007312	rs8067378	G	A	0.497388	CD79B	TRUE	reported	igd
62006432	6.34454e-40	0.0122729	31374	17	-0.162302	eqtl-a-ENSG00000007312	rs12603821	A	G	0.366952	CD79B	TRUE	reported	igd
44747947	8.46447e-13	0.0136628	31086	20	-0.0977354	eqtl-a-ENSG00000007312	rs4810485	G	T	0.746826	CD79B	TRUE	reported	igd
113501607	4.42629e-10	0.04413	21876	1	0.275296	eqtl-a-ENSG00000007341	rs147836155	T	C	0.018481	ST7L	TRUE	reported	igd
113044731	1e-200	0.0116818	30901	1	-0.384084	eqtl-a-ENSG00000007341	rs351362	T	C	0.405735	ST7L	TRUE	reported	igd
113254267	5.83579e-34	0.0145752	24642	1	-0.177072	eqtl-a-ENSG00000007341	rs7522283	C	G	0.791511	ST7L	TRUE	reported	igd
113307702	1.51649e-09	0.0371123	26273	1	-0.224247	eqtl-a-ENSG00000007341	rs184305120	C	T	0.0263468	ST7L	TRUE	reported	igd
111833788	2.74448e-08	0.011926	28089	12	0.0662741	eqtl-a-ENSG00000007516	rs10774624	A	G	0.538565	BAIAP3	TRUE	reported	igd
1224109	3.71689e-08	0.0132245	19733	16	0.0727861	eqtl-a-ENSG00000007516	rs4318204	C	T	0.281178	BAIAP3	TRUE	reported	igd
1378788	4.40453e-17	0.0120148	19734	16	-0.100945	eqtl-a-ENSG00000007516	rs8048759	T	C	0.576369	BAIAP3	TRUE	reported	igd
1374818	1e-200	0.0128811	23991	16	-0.42967	eqtl-a-ENSG00000007516	rs8063	G	A	0.728272	BAIAP3	TRUE	reported	igd
627359	1.56939e-08	0.0436197	17064	16	0.246621	eqtl-a-ENSG00000007541	rs148117344	C	T	0.018934	PIGQ	TRUE	reported	igd
673430	1.84077e-195	0.0125065	23849	16	0.373011	eqtl-a-ENSG00000007541	rs12444525	A	G	0.307766	PIGQ	TRUE	reported	igd
33875262	3.58344e-28	0.0128635	31185	17	0.141573	eqtl-a-ENSG00000007541	rs8073060	A	T	0.305723	PIGQ	TRUE	reported	igd
27730940	1.22011e-23	0.0121658	31300	2	0.121926	eqtl-a-ENSG00000007944	rs1260326	C	T	0.611153	MYLIP	TRUE	reported	igd
16138363	1.12279e-32	0.012757	31556	6	-0.151864	eqtl-a-ENSG00000007944	rs2142675	G	C	0.314263	MYLIP	TRUE	reported	igd
15900330	1.69824e-116	0.0200996	31684	6	-0.461163	eqtl-a-ENSG00000007944	rs2021900	T	C	0.90678	MYLIP	TRUE	reported	igd
19845376	6.85662e-09	0.0184241	31684	8	0.106758	eqtl-a-ENSG00000007944	rs7841189	T	C	0.118043	MYLIP	TRUE	reported	igd
116648917	1.0501e-09	0.0167392	31300	11	0.102136	eqtl-a-ENSG00000007944	rs964184	C	G	0.852011	MYLIP	TRUE	reported	igd
111708458	1.66621e-09	0.0120359	31240	12	0.0725461	eqtl-a-ENSG00000007944	rs1265564	C	A	0.421923	MYLIP	TRUE	reported	igd
56990716	9.36936e-10	0.0127775	31569	16	0.0781973	eqtl-a-ENSG00000007944	rs247617	A	C	0.316679	MYLIP	TRUE	reported	igd
23737013	7.02587e-14	0.0223143	30547	1	0.167078	eqtl-a-ENSG00000007968	rs114352248	T	C	0.0767509	E2F2	TRUE	reported	igd
205244953	5.25896e-11	0.0122231	31684	1	0.0802265	eqtl-a-ENSG00000007968	rs1172130	A	G	0.383273	E2F2	TRUE	reported	igd
118153011	9.05191e-09	0.0156988	31569	1	0.0902321	eqtl-a-ENSG00000007968	rs11587735	C	A	0.173499	E2F2	TRUE	reported	igd
56849749	1.09711e-09	0.0122343	31684	3	-0.0745629	eqtl-a-ENSG00000007968	rs1354034	C	T	0.618137	E2F2	TRUE	reported	igd
30128442	1.68729e-10	0.0235851	26412	6	-0.150645	eqtl-a-ENSG00000007968	rs12212092	T	C	0.068141	E2F2	TRUE	reported	igd
50427982	6.15744e-33	0.0119045	31684	7	0.142312	eqtl-a-ENSG00000007968	rs6592965	A	G	0.449532	E2F2	TRUE	reported	igd
33875262	9.1791e-23	0.0128747	31185	17	0.126438	eqtl-a-ENSG00000007968	rs8073060	A	T	0.305723	E2F2	TRUE	reported	igd
27179590	4.84641e-10	0.0144505	27324	17	0.0899397	eqtl-a-ENSG00000007968	rs35033748	C	T	0.215702	E2F2	TRUE	reported	igd
43831259	4.4157e-12	0.0135605	31569	18	-0.0938822	eqtl-a-ENSG00000007968	rs9944715	G	A	0.740866	E2F2	TRUE	reported	igd
4505445	2.10882e-09	0.0118919	24632	19	-0.0712206	eqtl-a-ENSG00000007968	rs16989695	A	G	0.487856	E2F2	TRUE	reported	igd
55966904	6.25461e-18	0.0157011	27738	20	-0.135463	eqtl-a-ENSG00000007968	rs117963839	T	C	0.172794	E2F2	TRUE	reported	igd
37462936	6.02726e-09	0.0119712	27015	22	0.0696246	eqtl-a-ENSG00000007968	rs855791	G	A	0.558409	E2F2	TRUE	reported	igd
171016449	2.11544e-15	0.012853	1575	6	0.101983	eqtl-a-ENSG00000008018	rs4554352	C	A	0.691111	PSMB1	TRUE	reported	igd
170764103	1e-200	0.0115066	31559	6	-0.362156	eqtl-a-ENSG00000008018	rs10946271	C	T	0.498471	PSMB1	TRUE	reported	igd
170804451	9.87643e-43	0.0123765	25240	6	-0.169583	eqtl-a-ENSG00000008018	rs9366235	T	C	0.352418	PSMB1	TRUE	reported	igd
15525604	1.69863e-14	0.0462188	23532	6	-0.354568	eqtl-a-ENSG00000008083	rs115972027	T	G	0.0167958	JARID2	TRUE	reported	igd
15252083	5.26017e-169	0.0206928	31559	6	-0.573402	eqtl-a-ENSG00000008083	rs148916699	T	C	0.0858254	JARID2	TRUE	reported	igd
14959424	6.53281e-11	0.0312795	30740	6	-0.20428	eqtl-a-ENSG00000008083	rs114822866	T	G	0.0375024	JARID2	TRUE	reported	igd
15769837	3.80654e-08	0.0430065	27367	6	0.236527	eqtl-a-ENSG00000008083	rs116666415	C	T	0.0194913	JARID2	TRUE	reported	igd
144385777	5.73311e-10	0.0266215	25735	6	-0.164987	eqtl-a-ENSG00000008083	rs149110519	T	C	0.0526158	JARID2	TRUE	reported	igd
15131245	1e-200	0.0278884	30929	6	-0.919173	eqtl-a-ENSG00000008083	rs112441779	T	C	0.0442485	JARID2	TRUE	reported	igd
28724374	8.35026e-12	0.0131057	31355	7	0.0895459	eqtl-a-ENSG00000008083	rs56388170	T	G	0.289189	JARID2	TRUE	reported	igd
46298373	2.42885e-14	0.0212421	31355	3	-0.16198	eqtl-a-ENSG00000008256	rs13325613	T	G	0.0854911	CYTH3	TRUE	reported	igd
28303030	4.24033e-14	0.0154746	31355	3	0.116886	eqtl-a-ENSG00000008256	rs4502545	A	G	0.179583	CYTH3	TRUE	reported	igd
31272261	1.59919e-10	0.0137996	30389	6	0.0882553	eqtl-a-ENSG00000008256	rs6457374	T	C	0.754006	CYTH3	TRUE	reported	igd
6130519	1.24022e-16	0.0118844	31349	7	0.0983948	eqtl-a-ENSG00000008256	rs852162	T	C	0.479764	CYTH3	TRUE	reported	igd
6254944	9.2918e-57	0.0330382	29413	7	-0.524508	eqtl-a-ENSG00000008256	rs6958932	G	A	0.0329708	CYTH3	TRUE	reported	igd
46298373	1.29751e-08	0.0212615	31355	3	-0.120899	eqtl-a-ENSG00000008283	rs13325613	T	G	0.0854911	CYB561	TRUE	reported	igd
35879156	4.0785e-11	0.0134304	31355	5	-0.0886551	eqtl-a-ENSG00000008283	rs6881706	T	G	0.267155	CYB561	TRUE	reported	igd
31350704	1.22149e-09	0.0140613	30773	6	0.0854549	eqtl-a-ENSG00000008283	rs1521	T	C	0.767038	CYB561	TRUE	reported	igd
61518766	1.10561e-50	0.0118109	31352	17	-0.176842	eqtl-a-ENSG00000008283	rs4968775	C	G	0.505945	CYB561	TRUE	reported	igd
30529631	2.18852e-08	0.0119173	30492	22	-0.0666941	eqtl-a-ENSG00000008283	rs2412973	A	C	0.466354	CYB561	TRUE	reported	igd
50370254	4.98425e-11	0.0166562	29863	7	0.109456	eqtl-a-ENSG00000008294	rs149007767	T	C	0.149708	SPAG9	TRUE	reported	igd
28724374	2.23254e-17	0.013094	31141	7	0.111053	eqtl-a-ENSG00000008294	rs56388170	T	G	0.289189	SPAG9	TRUE	reported	igd
49039468	2.39718e-19	0.049823	15425	17	-0.448073	eqtl-a-ENSG00000008294	rs1006702	G	T	0.0143961	SPAG9	TRUE	reported	igd
49043348	1.75106e-61	0.0213563	31355	17	0.353333	eqtl-a-ENSG00000008294	rs8125	T	C	0.0830943	SPAG9	TRUE	reported	igd
49246345	1.49899e-11	0.023819	31352	17	0.160735	eqtl-a-ENSG00000008294	rs41456547	G	T	0.066683	SPAG9	TRUE	reported	igd
48689192	6.86436e-85	0.018554	28168	3	-0.362248	eqtl-a-ENSG00000008300	rs2286652	A	G	0.112952	CELSR3	TRUE	reported	igd
149289464	1.21171e-14	0.0137132	30935	7	0.105794	eqtl-a-ENSG00000008300	rs354033	A	G	0.25016	CELSR3	TRUE	reported	igd
46262286	1.3808e-10	0.0125226	30935	19	-0.0803688	eqtl-a-ENSG00000008300	rs725660	A	C	0.342629	CELSR3	TRUE	reported	igd
182323766	2.91561e-10	0.0119888	31569	2	0.0755663	eqtl-a-ENSG00000008394	rs1375493	A	G	0.565077	MGST1	TRUE	reported	igd
128297569	6.01645e-10	0.01217	31569	3	-0.075331	eqtl-a-ENSG00000008394	rs9880192	C	G	0.392874	MGST1	TRUE	reported	igd
130613614	1.37151e-14	0.0120145	31569	8	-0.0925011	eqtl-a-ENSG00000008394	rs10098310	A	G	0.575007	MGST1	TRUE	reported	igd
16502260	1.71002e-135	0.0231522	31676	12	-0.57357	eqtl-a-ENSG00000008394	rs4149190	A	T	0.0679486	MGST1	TRUE	reported	igd
54685880	4.53002e-19	0.0255771	29836	12	-0.228224	eqtl-a-ENSG00000008394	rs35979828	T	C	0.0571059	MGST1	TRUE	reported	igd
23589349	2.09604e-18	0.0118801	31569	14	0.103973	eqtl-a-ENSG00000008394	rs2239630	G	A	0.519173	MGST1	TRUE	reported	igd
86014881	2.10189e-08	0.0146491	31569	16	0.0820861	eqtl-a-ENSG00000008394	rs11641016	G	C	0.207945	MGST1	TRUE	reported	igd
30717737	1.06979e-25	0.0118581	31684	21	-0.124268	eqtl-a-ENSG00000008394	rs372883	C	T	0.494776	MGST1	TRUE	reported	igd
144385777	6.72822e-42	0.0264857	25735	6	0.359205	eqtl-a-ENSG00000008438	rs149110519	T	C	0.0526158	PGLYRP1	TRUE	reported	igd
148869277	5.48984e-09	0.0123778	31185	7	-0.0721836	eqtl-a-ENSG00000008438	rs4727027	A	G	0.639097	PGLYRP1	TRUE	reported	igd
28724374	1.68112e-45	0.0130351	31355	7	-0.184542	eqtl-a-ENSG00000008438	rs56388170	T	G	0.289189	PGLYRP1	TRUE	reported	igd
61650831	8.76799e-24	0.0154923	31569	8	-0.155767	eqtl-a-ENSG00000008438	rs7846314	T	A	0.178349	PGLYRP1	TRUE	reported	igd
959111	1.78649e-16	0.0145435	31569	10	-0.119773	eqtl-a-ENSG00000008438	rs12264390	C	T	0.21134	PGLYRP1	TRUE	reported	igd
46509579	1e-200	0.0115036	31684	19	0.36371	eqtl-a-ENSG00000008438	rs8102495	G	A	0.495678	PGLYRP1	TRUE	reported	igd
46645202	4.42486e-19	0.0118831	31300	19	0.106064	eqtl-a-ENSG00000008438	rs12151345	T	C	0.47653	PGLYRP1	TRUE	reported	igd
50427982	2.43557e-13	0.0119419	30935	7	0.0874437	eqtl-a-ENSG00000008441	rs6592965	A	G	0.449532	NFIX	TRUE	reported	igd
13098993	3.7792e-12	0.031239	29081	19	-0.216961	eqtl-a-ENSG00000008441	rs11881865	C	G	0.0375884	NFIX	TRUE	reported	igd
13198701	2.94713e-13	0.0484738	17505	19	0.353709	eqtl-a-ENSG00000008441	rs8103751	A	G	0.0152515	NFIX	TRUE	reported	igd
134905738	3.5678e-16	0.0315262	29498	8	-0.257011	eqtl-a-ENSG00000008513	rs16905012	A	G	0.03683	ST3GAL1	TRUE	reported	igd
134552618	2.07014e-185	0.0148212	31563	8	-0.430404	eqtl-a-ENSG00000008513	rs59413766	A	C	0.187217	ST3GAL1	TRUE	reported	igd
134477013	2.1424e-20	0.0348689	31239	8	0.322711	eqtl-a-ENSG00000008513	rs115758847	C	G	0.0298502	ST3GAL1	TRUE	reported	igd
134503142	1.1695e-44	0.0272355	31238	8	0.381853	eqtl-a-ENSG00000008513	rs760328	A	G	0.950445	ST3GAL1	TRUE	reported	igd
33875262	3.25537e-36	0.0128469	31185	17	0.161433	eqtl-a-ENSG00000008513	rs8073060	A	T	0.305723	ST3GAL1	TRUE	reported	igd
42515791	1.87672e-08	0.0146026	27074	6	0.0821121	eqtl-a-ENSG00000008516	rs16895831	T	C	0.209742	MMP25	TRUE	reported	igd
50370254	2.94036e-15	0.0166449	29328	7	0.131387	eqtl-a-ENSG00000008516	rs149007767	T	C	0.149708	MMP25	TRUE	reported	igd
142337790	4.69743e-08	0.0124656	24194	8	-0.068091	eqtl-a-ENSG00000008516	rs6986779	T	C	0.349935	MMP25	TRUE	reported	igd
3307475	8.28514e-49	0.0387367	23722	16	0.568779	eqtl-a-ENSG00000008516	rs11466011	T	C	0.0238193	MMP25	TRUE	reported	igd
3065596	1e-200	0.011829	23101	16	0.411506	eqtl-a-ENSG00000008516	rs2257295	C	T	0.370253	MMP25	TRUE	reported	igd
3132026	1.20976e-43	0.0274381	22204	16	0.380119	eqtl-a-ENSG00000008516	rs2472684	C	A	0.048803	MMP25	TRUE	reported	igd
38156712	1.07409e-08	0.0122467	30436	17	0.0700352	eqtl-a-ENSG00000008516	rs4794822	T	C	0.380161	MMP25	TRUE	reported	igd
94485211	4.39491e-09	0.011889	28533	10	-0.069773	eqtl-a-ENSG00000008517	rs2497306	C	A	0.500343	IL32	TRUE	reported	igd
3018953	1.99756e-19	0.0120407	21968	16	0.108529	eqtl-a-ENSG00000008517	rs4786364	G	C	0.415946	IL32	TRUE	reported	igd
3122405	1e-200	0.0230005	23178	16	0.755508	eqtl-a-ENSG00000008517	rs56235931	C	G	0.0666464	IL32	TRUE	reported	igd
3084029	1e-200	0.013551	24184	16	-0.429006	eqtl-a-ENSG00000008517	rs12448662	G	A	0.235646	IL32	TRUE	reported	igd
3222361	3.34965e-12	0.0196695	28135	16	0.136945	eqtl-a-ENSG00000008517	rs224197	G	A	0.10156	IL32	TRUE	reported	igd
157101437	2.28139e-15	0.0221014	31012	7	0.175154	eqtl-a-ENSG00000009335	rs73494997	G	A	0.0783335	UBE3C	TRUE	reported	igd
156931122	1e-200	0.0156418	31465	7	-0.486225	eqtl-a-ENSG00000009335	rs10949635	T	G	0.16163	UBE3C	TRUE	reported	igd
156638317	8.86115e-09	0.0251445	31355	7	-0.144608	eqtl-a-ENSG00000009335	rs10479648	C	T	0.0594286	UBE3C	TRUE	reported	igd
156851702	9.72076e-18	0.0222406	31026	7	0.190762	eqtl-a-ENSG00000009335	rs28712444	G	A	0.0772024	UBE3C	TRUE	reported	igd
210036699	9.68278e-45	0.0143362	31684	1	-0.20119	eqtl-a-ENSG00000009790	rs724286	C	T	0.217126	TRAF3IP3	TRUE	reported	igd
209880259	1e-200	0.0143071	31300	1	-0.454581	eqtl-a-ENSG00000009790	rs12086634	G	T	0.202517	TRAF3IP3	TRUE	reported	igd
210512326	1.02424e-14	0.0130117	31555	1	-0.10066	eqtl-a-ENSG00000009790	rs766176	C	T	0.295903	TRAF3IP3	TRUE	reported	igd
77609298	1.35613e-15	0.0199708	30165	14	-0.159555	eqtl-a-ENSG00000009830	rs12889974	G	C	0.0980271	POMT2	TRUE	reported	igd
77726516	3.7222e-20	0.0139009	30279	14	0.127831	eqtl-a-ENSG00000009830	rs369901	G	A	0.239664	POMT2	TRUE	reported	igd
77787695	1.66686e-100	0.0202325	30817	14	0.430591	eqtl-a-ENSG00000009830	rs8177537	T	G	0.0923782	POMT2	TRUE	reported	igd
36360987	1e-200	0.0143978	31313	6	0.488714	eqtl-a-ENSG00000010030	rs6906529	G	A	0.803337	ETV7	TRUE	reported	igd
36735066	1.04841e-10	0.016294	31430	6	0.105256	eqtl-a-ENSG00000010030	rs236427	C	T	0.842008	ETV7	TRUE	reported	igd
36345180	1e-200	0.0113692	29823	6	0.436349	eqtl-a-ENSG00000010030	rs6928048	A	G	0.542997	ETV7	TRUE	reported	igd
111865049	2.31473e-15	0.0119106	28164	12	-0.094369	eqtl-a-ENSG00000010030	rs7310615	G	C	0.537476	ETV7	TRUE	reported	igd
171969728	2.41379e-15	0.0462223	21753	1	-0.365979	eqtl-a-ENSG00000010165	rs75310447	A	G	0.0167886	METTL13	TRUE	reported	igd
172295812	1.17842e-13	0.0118845	31352	1	-0.0881745	eqtl-a-ENSG00000010165	rs2224567	G	A	0.486826	METTL13	TRUE	reported	igd
171601895	1e-200	0.0115051	31354	1	0.369482	eqtl-a-ENSG00000010165	rs10798524	T	C	0.475352	METTL13	TRUE	reported	igd
171897604	3.17395e-36	0.0123107	31354	1	-0.154721	eqtl-a-ENSG00000010165	rs7530758	C	T	0.6373	METTL13	TRUE	reported	igd
4569057	2.71769e-19	0.0168575	30599	12	-0.151373	eqtl-a-ENSG00000010219	rs10849072	A	T	0.144958	DYRK4	TRUE	reported	igd
4917330	3.20752e-10	0.0307065	30264	12	0.193095	eqtl-a-ENSG00000010219	rs113449636	C	T	0.0389836	DYRK4	TRUE	reported	igd
4706341	3.5156e-139	0.0117027	30721	12	0.2939	eqtl-a-ENSG00000010219	rs4766260	G	A	0.450919	DYRK4	TRUE	reported	igd
38329013	7.10395e-23	0.0130611	31469	7	-0.128604	eqtl-a-ENSG00000010270	rs2240832	C	T	0.290796	STARD3NL	TRUE	reported	igd
38373879	4.26432e-09	0.0139405	30180	7	0.0818823	eqtl-a-ENSG00000010270	rs9785016	A	G	0.238911	STARD3NL	TRUE	reported	igd
50370254	2.18927e-11	0.0166552	29863	7	-0.111468	eqtl-a-ENSG00000010270	rs149007767	T	C	0.149708	STARD3NL	TRUE	reported	igd
38220959	9.39723e-118	0.0137107	31355	7	-0.316295	eqtl-a-ENSG00000010270	rs9638935	C	A	0.23845	STARD3NL	TRUE	reported	igd
56849749	3.52371e-121	0.0120193	31470	3	0.28135	eqtl-a-ENSG00000010278	rs1354034	C	T	0.618137	CD9	TRUE	reported	igd
243268	3.95549e-19	0.0142801	31355	11	0.12764	eqtl-a-ENSG00000010278	rs505404	G	T	0.222031	CD9	TRUE	reported	igd
6085513	2.42103e-12	0.0135937	31132	12	0.0952619	eqtl-a-ENSG00000010278	rs216855	G	A	0.742834	CD9	TRUE	reported	igd
6205767	1e-200	0.0341255	24164	12	1.07694	eqtl-a-ENSG00000010278	rs36007563	C	T	0.0292701	CD9	TRUE	reported	igd
122216910	1.46649e-09	0.0190253	29817	12	0.115067	eqtl-a-ENSG00000010278	rs11553699	G	A	0.10963	CD9	TRUE	reported	igd
6241446	1e-200	0.0113585	30558	12	-0.58403	eqtl-a-ENSG00000010278	rs11064040	A	G	0.636923	CD9	TRUE	reported	igd
6535649	4.54255e-28	0.0118547	31017	12	-0.130215	eqtl-a-ENSG00000010292	rs10774431	C	T	0.50848	NCAPD2	TRUE	reported	igd
6825371	2.54548e-10	0.0471552	14458	12	0.298219	eqtl-a-ENSG00000010292	rs7133104	G	A	0.0161462	NCAPD2	TRUE	reported	igd
6709945	1.09144e-120	0.0137667	30902	12	0.321591	eqtl-a-ENSG00000010292	rs12816349	A	G	0.235335	NCAPD2	TRUE	reported	igd
6562065	1e-200	0.0139889	31567	12	-0.763137	eqtl-a-ENSG00000010292	rs2286721	A	G	0.18298	NCAPD2	TRUE	reported	igd
50370254	1.19261e-15	0.0166439	29114	7	-0.133234	eqtl-a-ENSG00000010295	rs149007767	T	C	0.149708	IFFO1	TRUE	reported	igd
6651436	1e-200	0.0131617	30601	12	-0.422705	eqtl-a-ENSG00000010295	rs7297283	G	C	0.256201	IFFO1	TRUE	reported	igd
6721547	9.58738e-29	0.0330113	26840	12	-0.367214	eqtl-a-ENSG00000010295	rs11064282	G	T	0.0333348	IFFO1	TRUE	reported	igd
92753336	1.92265e-29	0.0428361	21415	1	-0.4826	eqtl-a-ENSG00000010327	rs141094656	C	T	0.0195137	STAB1	TRUE	reported	igd
43721508	5.76235e-10	0.0120219	31086	2	0.074495	eqtl-a-ENSG00000010327	rs12478601	T	C	0.574604	STAB1	TRUE	reported	igd
53268265	1.27909e-09	0.0520193	7142	3	-0.315752	eqtl-a-ENSG00000010327	rs75482444	C	A	0.0132316	STAB1	TRUE	reported	igd
52853401	9.65162e-13	0.0124944	31470	3	0.0891552	eqtl-a-ENSG00000010327	rs3821831	T	C	0.345391	STAB1	TRUE	reported	igd
52213653	1e-200	0.0295219	27096	3	-0.976429	eqtl-a-ENSG00000010327	rs352155	C	T	0.0392624	STAB1	TRUE	reported	igd
90973159	1.14541e-10	0.0127077	31086	6	0.0819187	eqtl-a-ENSG00000010327	rs1847472	A	C	0.323127	STAB1	TRUE	reported	igd
50370254	1.05609e-24	0.0166197	29863	7	-0.170534	eqtl-a-ENSG00000010327	rs149007767	T	C	0.149708	STAB1	TRUE	reported	igd
54685880	8.70362e-13	0.0256028	29622	12	-0.183047	eqtl-a-ENSG00000010327	rs35979828	T	C	0.0571059	STAB1	TRUE	reported	igd
23589349	4.24424e-34	0.0118502	31355	14	0.144269	eqtl-a-ENSG00000010327	rs2239630	G	A	0.519173	STAB1	TRUE	reported	igd
86011033	1.50761e-10	0.0145558	31470	16	0.0932258	eqtl-a-ENSG00000010327	rs13333054	T	C	0.211395	STAB1	TRUE	reported	igd
48955424	1.98381e-11	0.0128839	31086	20	0.0864178	eqtl-a-ENSG00000010327	rs913678	C	T	0.306921	STAB1	TRUE	reported	igd
39091487	1.70137e-22	0.0132884	31355	20	0.129672	eqtl-a-ENSG00000010327	rs2902940	G	A	0.274749	STAB1	TRUE	reported	igd
43359061	3.63354e-08	0.0135522	27185	2	-0.0746399	eqtl-a-ENSG00000010539	rs12466022	A	C	0.260124	ZNF200	TRUE	reported	igd
50370254	3.75232e-13	0.0166505	29863	7	0.120956	eqtl-a-ENSG00000010539	rs149007767	T	C	0.149708	ZNF200	TRUE	reported	igd
61650831	1.90301e-08	0.0155303	31355	8	0.0872896	eqtl-a-ENSG00000010539	rs7846314	T	A	0.178349	ZNF200	TRUE	reported	igd
3313726	8.6856e-76	0.0118296	31347	16	0.217929	eqtl-a-ENSG00000010539	rs6501166	C	G	0.553028	ZNF200	TRUE	reported	igd
3266552	1e-200	0.0115451	31470	16	0.350174	eqtl-a-ENSG00000010539	rs2741916	A	G	0.522361	ZNF200	TRUE	reported	igd
3128428	3.33818e-10	0.0125752	27883	16	-0.0790009	eqtl-a-ENSG00000010539	rs2179016	G	C	0.663148	ZNF200	TRUE	reported	igd
31252396	6.17874e-10	0.0137607	30488	6	-0.0851221	eqtl-a-ENSG00000010610	rs2524054	C	A	0.751859	CD4	TRUE	reported	igd
6894164	1.54525e-166	0.0125524	30902	12	-0.345248	eqtl-a-ENSG00000010610	rs7296859	G	C	0.69135	CD4	TRUE	reported	igd
6911437	1.07349e-22	0.0337072	29989	12	-0.330496	eqtl-a-ENSG00000010610	rs2855535	C	T	0.96801	CD4	TRUE	reported	igd
6857289	8.97429e-31	0.0336857	31181	12	-0.3885	eqtl-a-ENSG00000010610	rs1050629	A	G	0.0319467	CD4	TRUE	reported	igd
6953257	1e-200	0.0122806	29469	12	0.493676	eqtl-a-ENSG00000010626	rs11064426	C	A	0.301894	LRRC23	TRUE	reported	igd
7025155	1.17951e-09	0.0319158	25331	12	-0.194137	eqtl-a-ENSG00000010626	rs11064462	A	G	0.0359795	LRRC23	TRUE	reported	igd
7033214	2.28718e-11	0.0378043	28332	12	-0.252771	eqtl-a-ENSG00000010626	rs7299785	C	T	0.0253504	LRRC23	TRUE	reported	igd
112055276	5.68591e-13	0.0144213	31184	6	-0.103944	eqtl-a-ENSG00000010810	rs1067141	C	T	0.21663	FYN	TRUE	reported	igd
112098264	4.70435e-34	0.0118545	31565	6	-0.144223	eqtl-a-ENSG00000010810	rs1474466	G	A	0.47667	FYN	TRUE	reported	igd
16444697	3.25087e-09	0.0121119	14710	19	0.0716818	eqtl-a-ENSG00000010810	rs10423726	A	C	0.595533	FYN	TRUE	reported	igd
24022108	2.56791e-08	0.048715	10332	1	-0.271269	eqtl-a-ENSG00000011007	rs190085468	G	A	0.0151227	ELOA	TRUE	reported	igd
24129617	2.67116e-18	0.0267078	25692	1	0.233015	eqtl-a-ENSG00000011007	rs140475877	T	C	0.0521098	ELOA	TRUE	reported	igd
23974434	1e-200	0.0130945	31021	1	-0.396317	eqtl-a-ENSG00000011007	rs11580461	A	T	0.26336	ELOA	TRUE	reported	igd
11824242	1.15878e-64	0.0129142	31684	1	-0.219281	eqtl-a-ENSG00000011021	rs4845876	C	A	0.704574	CLCN6	TRUE	reported	igd
11908167	1.09189e-08	0.029199	29227	1	-0.16689	eqtl-a-ENSG00000011021	rs17376426	T	C	0.0433297	CLCN6	TRUE	reported	igd
11826085	1e-200	0.0246914	28587	1	0.879524	eqtl-a-ENSG00000011021	rs114941496	A	G	0.0565031	CLCN6	TRUE	reported	igd
199010721	2.92954e-14	0.013108	31684	1	-0.0996415	eqtl-a-ENSG00000011105	rs1434282	T	C	0.711362	TSPAN9	TRUE	reported	igd
38050232	3.22827e-10	0.0126127	31684	2	-0.0793	eqtl-a-ENSG00000011105	rs4670221	G	C	0.332826	TSPAN9	TRUE	reported	igd
56849749	1e-200	0.0115581	31684	3	0.482322	eqtl-a-ENSG00000011105	rs1354034	C	T	0.618137	TSPAN9	TRUE	reported	igd
88180196	2.20689e-09	0.0266956	30031	5	0.15969	eqtl-a-ENSG00000011105	rs114694170	C	T	0.0523176	TSPAN9	TRUE	reported	igd
65050659	7.78395e-23	0.0120128	31569	10	0.118175	eqtl-a-ENSG00000011105	rs7075195	G	A	0.421253	TSPAN9	TRUE	reported	igd
202856	1.22659e-38	0.0144814	26110	11	0.188257	eqtl-a-ENSG00000011105	rs11602954	A	G	0.211758	TSPAN9	TRUE	reported	igd
54712308	3.89404e-43	0.012021	31684	12	0.165522	eqtl-a-ENSG00000011105	rs10876550	A	G	0.590064	TSPAN9	TRUE	reported	igd
122216910	2.70085e-15	0.019008	30031	12	0.150241	eqtl-a-ENSG00000011105	rs11553699	G	A	0.10963	TSPAN9	TRUE	reported	igd
3390867	1.46622e-13	0.0304673	30542	12	0.225166	eqtl-a-ENSG00000011105	rs71577846	C	T	0.0395806	TSPAN9	TRUE	reported	igd
57036023	1.29688e-11	0.0127648	31569	12	0.0864065	eqtl-a-ENSG00000011105	rs2950393	A	G	0.317506	TSPAN9	TRUE	reported	igd
3367106	2.07874e-24	0.025203	31231	12	-0.256949	eqtl-a-ENSG00000011105	rs71458049	A	G	0.0588202	TSPAN9	TRUE	reported	igd
33884804	5.91562e-134	0.015201	31684	17	0.374414	eqtl-a-ENSG00000011105	rs10512472	C	T	0.179037	TSPAN9	TRUE	reported	igd
20720973	2.74789e-18	0.0118718	31300	18	0.103537	eqtl-a-ENSG00000011105	rs11082304	T	G	0.50307	TSPAN9	TRUE	reported	igd
1600925	4.12534e-08	0.0123461	31684	20	-0.0677218	eqtl-a-ENSG00000011105	rs11696739	A	G	0.365478	TSPAN9	TRUE	reported	igd
1924707	1.35644e-14	0.0131675	31569	20	-0.101394	eqtl-a-ENSG00000011105	rs13042885	T	C	0.284247	TSPAN9	TRUE	reported	igd
93885198	9.23634e-14	0.0120565	30152	14	0.0898364	eqtl-a-ENSG00000011114	rs10144067	T	C	0.585198	BTBD7	TRUE	reported	igd
93926805	1.04641e-21	0.0127205	30158	14	0.121762	eqtl-a-ENSG00000011114	rs10140069	G	A	0.680262	BTBD7	TRUE	reported	igd
93703854	3.60579e-116	0.0116977	31684	14	-0.268006	eqtl-a-ENSG00000011114	rs10147990	A	G	0.479762	BTBD7	TRUE	reported	igd
43360065	1.14091e-10	0.0136471	26953	2	0.0879843	eqtl-a-ENSG00000011198	rs28498283	T	A	0.254318	ABHD5	TRUE	reported	igd
43705084	4.2924e-13	0.0349808	31181	3	-0.253468	eqtl-a-ENSG00000011198	rs114302694	G	T	0.029725	ABHD5	TRUE	reported	igd
43795043	1.7697e-28	0.0353554	31240	3	-0.391352	eqtl-a-ENSG00000011198	rs76958399	T	G	0.0289318	ABHD5	TRUE	reported	igd
43714796	6.04644e-97	0.0262945	31568	3	-0.549402	eqtl-a-ENSG00000011198	rs55659203	G	A	0.0524478	ABHD5	TRUE	reported	igd
40974023	9.6917e-13	0.0292185	29277	13	-0.208468	eqtl-a-ENSG00000011198	rs77526211	A	G	0.0432109	ABHD5	TRUE	reported	igd
15747613	6.1038e-25	0.0163908	21339	17	-0.169051	eqtl-a-ENSG00000011295	rs12451376	C	G	0.154843	TTC19	TRUE	reported	igd
15868225	1e-200	0.011822	26487	17	0.366222	eqtl-a-ENSG00000011295	rs2535613	G	A	0.612596	TTC19	TRUE	reported	igd
15638786	3.6166e-11	0.050075	8749	17	0.331446	eqtl-a-ENSG00000011295	rs62072376	A	G	0.0142873	TTC19	TRUE	reported	igd
45493941	1e-200	0.0124343	31181	3	-0.416693	eqtl-a-ENSG00000011376	rs2138209	C	T	0.305644	LARS2	TRUE	reported	igd
45744646	3.29868e-09	0.0423309	27709	3	-0.25043	eqtl-a-ENSG00000011376	rs114078070	G	T	0.0201246	LARS2	TRUE	reported	igd
45764497	1.38325e-19	0.0347303	29272	3	0.314438	eqtl-a-ENSG00000011376	rs77926264	A	G	0.0301046	LARS2	TRUE	reported	igd
16900103	4.94629e-10	0.0135463	26196	11	-0.0842678	eqtl-a-ENSG00000011405	rs448671	G	T	0.260231	PIK3C2A	TRUE	reported	igd
17028390	1e-200	0.0124059	26080	11	-0.40354	eqtl-a-ENSG00000011405	rs11024110	A	T	0.310554	PIK3C2A	TRUE	reported	igd
17458136	3.55468e-19	0.0150334	26196	11	0.13455	eqtl-a-ENSG00000011405	rs7108578	C	T	0.193168	PIK3C2A	TRUE	reported	igd
103434253	2.20409e-10	0.0127346	31355	4	0.0808199	eqtl-a-ENSG00000011422	rs3774937	C	T	0.320593	PLAUR	TRUE	reported	igd
148200011	4.46992e-46	0.0119814	31355	5	-0.170737	eqtl-a-ENSG00000011422	rs56330463	C	T	0.582097	PLAUR	TRUE	reported	igd
28724374	4.64195e-13	0.0131031	31141	7	-0.0948046	eqtl-a-ENSG00000011422	rs56388170	T	G	0.289189	PLAUR	TRUE	reported	igd
40974023	5.66239e-11	0.0292267	29063	13	0.191511	eqtl-a-ENSG00000011422	rs77526211	A	G	0.0432109	PLAUR	TRUE	reported	igd
43345165	1.14041e-08	0.0210324	16096	19	0.120063	eqtl-a-ENSG00000011422	rs116869386	A	G	0.0875601	PLAUR	TRUE	reported	igd
44153100	9.05733e-31	0.017283	30333	19	0.199316	eqtl-a-ENSG00000011422	rs4760	G	A	0.135973	PLAUR	TRUE	reported	igd
44283031	3.88866e-22	0.0122554	31023	19	0.118559	eqtl-a-ENSG00000011422	rs56681946	C	T	0.374685	PLAUR	TRUE	reported	igd
144385777	7.97425e-09	0.0266264	25521	6	0.153613	eqtl-a-ENSG00000012061	rs149110519	T	C	0.0526158	ERCC1	TRUE	reported	igd
45993568	2.55971e-09	0.0120578	31141	19	0.0718333	eqtl-a-ENSG00000012061	rs4511641	C	A	0.583486	ERCC1	TRUE	reported	igd
45913086	7.8343e-80	0.0146681	31350	19	0.277519	eqtl-a-ENSG00000012061	rs3212985	G	C	0.200951	ERCC1	TRUE	reported	igd
45903766	1e-200	0.015998	31010	19	-0.495187	eqtl-a-ENSG00000012061	rs4572514	C	T	0.153027	ERCC1	TRUE	reported	igd
158252438	6.77954e-13	0.0243915	31569	5	-0.175218	eqtl-a-ENSG00000012124	rs17056278	G	C	0.0633351	CD22	TRUE	reported	igd
31237858	6.83754e-12	0.0128421	27494	6	-0.0881082	eqtl-a-ENSG00000012124	rs34794906	C	T	0.310471	CD22	TRUE	reported	igd
112072424	3.29306e-12	0.0122366	31185	12	-0.0852209	eqtl-a-ENSG00000012124	rs11065987	G	A	0.380678	CD22	TRUE	reported	igd
91045408	9.32331e-09	0.0128025	31684	15	0.0735211	eqtl-a-ENSG00000012124	rs3540	A	G	0.314574	CD22	TRUE	reported	igd
38053207	7.78037e-16	0.0118776	31569	17	-0.0957065	eqtl-a-ENSG00000012124	rs12453507	G	C	0.492239	CD22	TRUE	reported	igd
16170764	3.99669e-11	0.0118929	31569	17	0.0785429	eqtl-a-ENSG00000012124	rs7210990	A	C	0.481977	CD22	TRUE	reported	igd
35814384	7.32656e-60	0.0185224	26609	19	0.302255	eqtl-a-ENSG00000012124	rs12327820	C	A	0.114435	CD22	TRUE	reported	igd
44747947	1.00647e-17	0.013652	31300	20	-0.117043	eqtl-a-ENSG00000012124	rs4810485	G	T	0.746826	CD22	TRUE	reported	igd
182323766	7.87771e-38	0.0119359	31569	2	0.153458	eqtl-a-ENSG00000012223	rs1375493	A	G	0.565077	LTF	TRUE	reported	igd
46369762	1.52721e-12	0.0541486	17424	3	-0.382933	eqtl-a-ENSG00000012223	rs181225830	A	G	0.0121872	LTF	TRUE	reported	igd
159506600	1.23566e-26	0.0127615	31684	6	-0.136318	eqtl-a-ENSG00000012223	rs2451258	T	C	0.685013	LTF	TRUE	reported	igd
45009341	8.76577e-10	0.0161005	30971	7	-0.0987044	eqtl-a-ENSG00000012223	rs3735485	G	A	0.837214	LTF	TRUE	reported	igd
61650831	1.6355e-09	0.0155277	31569	8	-0.0936351	eqtl-a-ENSG00000012223	rs7846314	T	A	0.178349	LTF	TRUE	reported	igd
131466489	3.19595e-15	0.0183072	28587	9	0.144319	eqtl-a-ENSG00000012223	rs13289095	T	G	0.119513	LTF	TRUE	reported	igd
32265903	1.17652e-20	0.0132731	31300	22	-0.123688	eqtl-a-ENSG00000012223	rs1012068	G	T	0.276034	LTF	TRUE	reported	igd
85794297	5.70953e-15	0.0120297	31684	2	-0.0939517	eqtl-a-ENSG00000012232	rs10187424	C	T	0.420816	EXTL3	TRUE	reported	igd
148200011	2.13639e-10	0.0120501	31569	5	-0.0765348	eqtl-a-ENSG00000012232	rs56330463	C	T	0.582097	EXTL3	TRUE	reported	igd
28724374	1.33414e-32	0.0130621	31355	7	-0.155306	eqtl-a-ENSG00000012232	rs56388170	T	G	0.289189	EXTL3	TRUE	reported	igd
50370254	1.11584e-25	0.0166171	30077	7	-0.174078	eqtl-a-ENSG00000012232	rs149007767	T	C	0.149708	EXTL3	TRUE	reported	igd
28688042	1.2483e-08	0.0162646	31560	8	0.0925959	eqtl-a-ENSG00000012232	rs13258975	A	G	0.158826	EXTL3	TRUE	reported	igd
51060350	6.51478e-29	0.0124598	31569	12	0.139032	eqtl-a-ENSG00000012232	rs2731439	T	C	0.345663	EXTL3	TRUE	reported	igd
40974023	7.31644e-13	0.0292179	29277	13	-0.209589	eqtl-a-ENSG00000012232	rs77526211	A	G	0.0432109	EXTL3	TRUE	reported	igd
52854321	2.50957e-11	0.0252045	29078	6	-0.168185	eqtl-a-ENSG00000012660	rs45621538	C	T	0.0590759	ELOVL5	TRUE	reported	igd
53213479	4.89666e-76	0.0181945	31472	6	0.335751	eqtl-a-ENSG00000012660	rs113274699	T	C	0.118536	ELOVL5	TRUE	reported	igd
54685880	3.93378e-08	0.0256217	29836	12	0.140763	eqtl-a-ENSG00000012660	rs35979828	T	C	0.0571059	ELOVL5	TRUE	reported	igd
43721508	1.5621e-08	0.0120246	31300	2	0.0679934	eqtl-a-ENSG00000012779	rs12478601	T	C	0.574604	ALOX5	TRUE	reported	igd
28724374	3.59253e-18	0.0130924	31355	7	-0.113784	eqtl-a-ENSG00000012779	rs56388170	T	G	0.289189	ALOX5	TRUE	reported	igd
45892260	1.7358e-53	0.0245202	31355	10	-0.377516	eqtl-a-ENSG00000012779	rs35300270	T	C	0.061758	ALOX5	TRUE	reported	igd
45089392	5.4325e-12	0.044054	15407	10	-0.303695	eqtl-a-ENSG00000012779	rs117131030	T	C	0.0185346	ALOX5	TRUE	reported	igd
45736656	2.09074e-20	0.0434896	25548	10	0.402618	eqtl-a-ENSG00000012779	rs61854878	T	G	0.0189762	ALOX5	TRUE	reported	igd
46012620	1.44544e-158	0.0118458	31684	10	0.31782	eqtl-a-ENSG00000012779	rs4949006	T	C	0.599027	ALOX5	TRUE	reported	igd
108962642	1.32404e-11	0.0161696	31684	6	0.109405	eqtl-a-ENSG00000012822	rs9480866	T	C	0.160953	CALCOCO1	TRUE	reported	igd
50370254	3.07256e-20	0.0166316	30077	7	0.153286	eqtl-a-ENSG00000012822	rs149007767	T	C	0.149708	CALCOCO1	TRUE	reported	igd
54111151	4.22377e-41	0.0174686	31684	12	-0.234542	eqtl-a-ENSG00000012822	rs11170657	G	A	0.132061	CALCOCO1	TRUE	reported	igd
16170764	4.76672e-10	0.0118949	31569	17	-0.0740625	eqtl-a-ENSG00000012822	rs7210990	A	C	0.481977	CALCOCO1	TRUE	reported	igd
31418399	7.71969e-19	0.0125696	31568	2	0.111414	eqtl-a-ENSG00000013016	rs2365214	C	T	0.664421	EHD3	TRUE	reported	igd
31477838	2.28665e-95	0.0132209	31234	2	-0.273938	eqtl-a-ENSG00000013016	rs655029	A	G	0.730915	EHD3	TRUE	reported	igd
56849749	3.35738e-125	0.0120117	31684	3	0.285874	eqtl-a-ENSG00000013016	rs1354034	C	T	0.618137	EHD3	TRUE	reported	igd
99192919	3.77051e-50	0.0138892	26161	9	-0.206823	eqtl-a-ENSG00000013016	rs10820606	C	A	0.236914	EHD3	TRUE	reported	igd
243268	1.21116e-16	0.0142858	31569	11	0.118315	eqtl-a-ENSG00000013016	rs505404	G	T	0.222031	EHD3	TRUE	reported	igd
6602648	1e-200	0.0201219	27274	4	-0.729651	eqtl-a-ENSG00000013288	rs11937713	T	C	0.0877292	MAN2B2	TRUE	reported	igd
6644273	2.20191e-21	0.0160228	31569	4	-0.152136	eqtl-a-ENSG00000013288	rs12695	G	C	0.836001	MAN2B2	TRUE	reported	igd
6629414	4.83159e-08	0.0399558	15779	4	0.218063	eqtl-a-ENSG00000013288	rs192170695	C	A	0.0226551	MAN2B2	TRUE	reported	igd
8762414	5.88044e-10	0.0122637	31355	2	0.0759576	eqtl-a-ENSG00000013306	rs3896594	G	T	0.377086	SLC25A39	TRUE	reported	igd
56849749	1.2878e-10	0.0122325	31470	3	-0.0786388	eqtl-a-ENSG00000013306	rs1354034	C	T	0.618137	SLC25A39	TRUE	reported	igd
139838419	4.09449e-13	0.0118821	31470	6	-0.0861752	eqtl-a-ENSG00000013306	rs628751	A	C	0.505619	SLC25A39	TRUE	reported	igd
50427982	2.23049e-15	0.0119381	31470	7	0.0946449	eqtl-a-ENSG00000013306	rs6592965	A	G	0.449532	SLC25A39	TRUE	reported	igd
33875262	2.0193e-49	0.0128198	30971	17	0.189457	eqtl-a-ENSG00000013306	rs8073060	A	T	0.305723	SLC25A39	TRUE	reported	igd
42406560	7.49204e-47	0.0120339	31470	17	0.172981	eqtl-a-ENSG00000013306	rs12601548	T	C	0.405558	SLC25A39	TRUE	reported	igd
27179590	1.59151e-08	0.0144539	27110	17	-0.0816821	eqtl-a-ENSG00000013306	rs35033748	C	T	0.215702	SLC25A39	TRUE	reported	igd
151084790	8.80643e-15	0.0128389	26304	7	-0.0995718	eqtl-a-ENSG00000013374	rs740512	G	A	0.689769	NUB1	TRUE	reported	igd
151062348	3.1703e-97	0.0118651	31256	7	-0.248275	eqtl-a-ENSG00000013374	rs405281	A	G	0.422863	NUB1	TRUE	reported	igd
151038887	4.73696e-55	0.0186991	26912	7	-0.292219	eqtl-a-ENSG00000013374	rs113920358	T	C	0.112167	NUB1	TRUE	reported	igd
99144154	4.38834e-13	0.012995	31256	10	-0.0941227	eqtl-a-ENSG00000013374	rs11189181	G	A	0.297492	NUB1	TRUE	reported	igd
112007756	2.2475e-10	0.0119248	28105	12	-0.0756424	eqtl-a-ENSG00000013374	rs653178	T	C	0.539991	NUB1	TRUE	reported	igd
77177339	5.55904e-113	0.0121848	26606	14	-0.275244	eqtl-a-ENSG00000013523	rs6574316	T	G	0.640476	ANGEL1	TRUE	reported	igd
77286526	1.2735e-111	0.0130362	26488	14	-0.292665	eqtl-a-ENSG00000013523	rs10133337	T	A	0.279221	ANGEL1	TRUE	reported	igd
77241392	1e-200	0.0139955	26494	14	0.426972	eqtl-a-ENSG00000013523	rs4903489	T	C	0.216558	ANGEL1	TRUE	reported	igd
141488359	3.56123e-19	0.0170055	30519	5	-0.152195	eqtl-a-ENSG00000013561	rs3761758	T	G	0.141951	RNF14	TRUE	reported	igd
141338771	1e-200	0.0150924	30277	5	-0.530587	eqtl-a-ENSG00000013561	rs252108	G	A	0.827116	RNF14	TRUE	reported	igd
141345805	6.71429e-136	0.0154578	30601	5	0.383534	eqtl-a-ENSG00000013561	rs7734658	C	T	0.171449	RNF14	TRUE	reported	igd
31490051	9.36052e-37	0.0498979	17693	12	-0.631902	eqtl-a-ENSG00000013573	rs147981800	T	C	0.0142712	DDX11	TRUE	reported	igd
31172983	1e-200	0.0106015	26278	12	-0.683836	eqtl-a-ENSG00000013573	rs35040	A	T	0.4189	DDX11	TRUE	reported	igd
31066875	2.04644e-55	0.0202894	25950	12	0.318152	eqtl-a-ENSG00000013573	rs33217	G	C	0.906723	DDX11	TRUE	reported	igd
31161777	1e-200	0.013571	26395	12	0.444311	eqtl-a-ENSG00000013573	rs35051	A	C	0.766902	DDX11	TRUE	reported	igd
31795208	1.13501e-27	0.011874	26395	12	0.129445	eqtl-a-ENSG00000013573	rs10843987	T	G	0.470743	DDX11	TRUE	reported	igd
32170435	2.4555e-08	0.0303218	24644	12	0.169089	eqtl-a-ENSG00000013573	rs117776622	C	T	0.0400475	DDX11	TRUE	reported	igd
114303808	4.50754e-09	0.0192282	29781	1	0.112764	eqtl-a-ENSG00000013725	rs6679677	A	C	0.107034	CD6	TRUE	reported	igd
25488819	1.02376e-19	0.0131679	31684	2	0.119649	eqtl-a-ENSG00000013725	rs7578575	A	T	0.283449	CD6	TRUE	reported	igd
32573471	1.17355e-18	0.0126042	24117	6	-0.111135	eqtl-a-ENSG00000013725	rs9270965	G	A	0.668066	CD6	TRUE	reported	igd
90976768	3.51172e-08	0.0162939	29113	6	-0.0898395	eqtl-a-ENSG00000013725	rs72928038	A	G	0.158151	CD6	TRUE	reported	igd
60793330	1e-200	0.0119724	31355	11	-0.362353	eqtl-a-ENSG00000013725	rs34383631	T	C	0.366096	CD6	TRUE	reported	igd
60859624	8.88587e-17	0.0122968	31231	11	0.102292	eqtl-a-ENSG00000013725	rs477537	C	A	0.629913	CD6	TRUE	reported	igd
60789643	5.14162e-36	0.0125247	31563	11	-0.156928	eqtl-a-ENSG00000013725	rs55753183	C	A	0.3367	CD6	TRUE	reported	igd
1766881	1.04906e-11	0.0438034	10333	4	0.297845	eqtl-a-ENSG00000013810	rs146594798	T	C	0.0187532	TACC3	TRUE	reported	igd
1526026	3.08589e-10	0.0146414	9825	4	0.0921605	eqtl-a-ENSG00000013810	rs13112920	C	T	0.208075	TACC3	TRUE	reported	igd
1588848	3.57437e-24	0.0129379	10896	4	-0.131227	eqtl-a-ENSG00000013810	rs10010688	T	A	0.699776	TACC3	TRUE	reported	igd
1684409	1e-200	0.011622	14263	4	0.378939	eqtl-a-ENSG00000013810	rs6852065	T	C	0.578182	TACC3	TRUE	reported	igd
144385777	1.90941e-11	0.0266153	10586	6	-0.178663	eqtl-a-ENSG00000013810	rs149110519	T	C	0.0526158	TACC3	TRUE	reported	igd
65146496	2.76567e-79	0.0118886	31565	11	0.224138	eqtl-a-ENSG00000014216	rs585210	C	G	0.574368	CAPN1	TRUE	reported	igd
64684288	1.78156e-26	0.0144288	28576	11	-0.153637	eqtl-a-ENSG00000014216	rs2285346	A	G	0.215033	CAPN1	TRUE	reported	igd
64876740	1e-200	0.0139484	31569	11	-0.43205	eqtl-a-ENSG00000014216	rs72932837	T	C	0.218012	CAPN1	TRUE	reported	igd
43359061	1.36801e-09	0.0135491	27399	2	-0.0820955	eqtl-a-ENSG00000014257	rs12466022	A	C	0.260124	ACP3	TRUE	reported	igd
132688562	3.49543e-12	0.0329357	30507	3	-0.229104	eqtl-a-ENSG00000014257	rs13067357	T	C	0.033678	ACP3	TRUE	reported	igd
131870878	1e-200	0.0155263	31569	3	-0.483887	eqtl-a-ENSG00000014257	rs3914905	G	A	0.164566	ACP3	TRUE	reported	igd
132270837	3.35583e-40	0.0135332	31177	3	-0.179614	eqtl-a-ENSG00000014257	rs2010811	A	G	0.257164	ACP3	TRUE	reported	igd
132062068	2.95053e-25	0.0467148	19424	3	0.485068	eqtl-a-ENSG00000014257	rs71315648	C	T	0.0163774	ACP3	TRUE	reported	igd
28780373	8.3778e-10	0.0143275	31569	10	0.0879351	eqtl-a-ENSG00000014257	rs2998286	C	T	0.779099	ACP3	TRUE	reported	igd
16170764	3.46338e-16	0.0118833	31569	17	-0.0969176	eqtl-a-ENSG00000014257	rs7210990	A	C	0.481977	ACP3	TRUE	reported	igd
42035678	7.83664e-10	0.0351513	24593	4	0.21612	eqtl-a-ENSG00000014824	rs111311484	T	C	0.02946	SLC30A9	TRUE	reported	igd
42172494	3.06902e-132	0.038251	23892	4	-0.936005	eqtl-a-ENSG00000014824	rs139876401	G	A	0.0237913	SLC30A9	TRUE	reported	igd
42109339	3.08674e-27	0.0261746	30820	4	0.28295	eqtl-a-ENSG00000014824	rs6816870	T	G	0.0542198	SLC30A9	TRUE	reported	igd
150017171	3.42926e-35	0.022345	30538	1	-0.276588	eqtl-a-ENSG00000014914	rs112111167	A	G	0.0759533	MTMR11	TRUE	reported	igd
149903122	7.9965e-67	0.0230392	29984	1	0.397875	eqtl-a-ENSG00000014914	rs72692819	C	G	0.0702959	MTMR11	TRUE	reported	igd
150149016	8.86115e-09	0.0248403	31684	1	0.142862	eqtl-a-ENSG00000014914	rs6700343	A	G	0.0609944	MTMR11	TRUE	reported	igd
182323766	3.81048e-10	0.011989	31569	2	0.075069	eqtl-a-ENSG00000014914	rs1375493	A	G	0.565077	MTMR11	TRUE	reported	igd
42906116	2.73716e-12	0.0239885	29452	3	0.167694	eqtl-a-ENSG00000014914	rs2228467	C	T	0.0656561	MTMR11	TRUE	reported	igd
187456594	4.58564e-14	0.0123854	31355	3	-0.0934266	eqtl-a-ENSG00000014914	rs3733018	C	A	0.64143	MTMR11	TRUE	reported	igd
31540556	4.75445e-10	0.013335	30602	6	-0.0830359	eqtl-a-ENSG00000014914	rs2229094	C	T	0.273416	MTMR11	TRUE	reported	igd
50305863	4.53628e-11	0.0127773	31300	7	-0.0841437	eqtl-a-ENSG00000014914	rs4917014	G	T	0.316454	MTMR11	TRUE	reported	igd
50370254	1.49692e-11	0.0166548	30077	7	0.112391	eqtl-a-ENSG00000014914	rs149007767	T	C	0.149708	MTMR11	TRUE	reported	igd
130613614	2.40713e-12	0.0120188	31569	8	-0.0842365	eqtl-a-ENSG00000014914	rs10098310	A	G	0.575007	MTMR11	TRUE	reported	igd
113915905	5.3889e-16	0.0142623	31684	9	0.115561	eqtl-a-ENSG00000014914	rs10980800	C	T	0.22312	MTMR11	TRUE	reported	igd
54685880	3.28398e-12	0.0256052	29836	12	0.17834	eqtl-a-ENSG00000014914	rs35979828	T	C	0.0571059	MTMR11	TRUE	reported	igd
69744014	2.95733e-10	0.023909	28627	12	0.150653	eqtl-a-ENSG00000014914	rs1800973	A	C	0.0661727	MTMR11	TRUE	reported	igd
77747190	8.2054e-11	0.0128692	31684	15	0.0836086	eqtl-a-ENSG00000014914	rs7178572	G	A	0.691702	MTMR11	TRUE	reported	igd
86011033	2.72396e-26	0.0145192	31684	16	-0.154026	eqtl-a-ENSG00000014914	rs13333054	T	C	0.211395	MTMR11	TRUE	reported	igd
57885709	1.22603e-22	0.0207187	31569	17	0.202865	eqtl-a-ENSG00000014914	rs7212590	T	C	0.0900785	MTMR11	TRUE	reported	igd
42839620	8.71164e-26	0.016336	31599	20	0.171519	eqtl-a-ENSG00000014914	rs4142441	G	A	0.156066	MTMR11	TRUE	reported	igd
48887268	7.36377e-12	0.0148253	31684	20	-0.101558	eqtl-a-ENSG00000014914	rs17196752	T	C	0.20106	MTMR11	TRUE	reported	igd
8762414	1.46511e-08	0.0122664	9188	2	0.0694989	eqtl-a-ENSG00000017483	rs3896594	G	T	0.377086	SLC38A5	TRUE	reported	igd
50427982	1e-200	0.0114813	9188	7	-0.399928	eqtl-a-ENSG00000017483	rs6592965	A	G	0.449532	SLC38A5	TRUE	reported	igd
33946107	4.67951e-30	0.0119344	9188	17	-0.135935	eqtl-a-ENSG00000017483	rs225245	G	A	0.440335	SLC38A5	TRUE	reported	igd
173205318	5.29578e-09	0.013722	31569	5	-0.0801051	eqtl-a-ENSG00000017797	rs2594836	A	G	0.749651	RALBP1	TRUE	reported	igd
9358227	7.14661e-23	0.0254772	26376	18	-0.250838	eqtl-a-ENSG00000017797	rs72941910	A	G	0.057509	RALBP1	TRUE	reported	igd
9439544	1e-200	0.0207312	31230	18	1.03652	eqtl-a-ENSG00000017797	rs117549632	C	T	0.0757599	RALBP1	TRUE	reported	igd
8976685	3.86198e-09	0.0184144	31684	18	0.108463	eqtl-a-ENSG00000017797	rs12150726	A	G	0.118174	RALBP1	TRUE	reported	igd
9617586	1.57253e-52	0.0437419	25309	18	0.667196	eqtl-a-ENSG00000017797	rs62088916	T	C	0.0185579	RALBP1	TRUE	reported	igd
9520003	4.32912e-89	0.0226838	31569	18	0.453951	eqtl-a-ENSG00000017797	rs11876700	G	C	0.0721484	RALBP1	TRUE	reported	igd
9677288	3.70851e-08	0.0457846	26670	18	-0.252008	eqtl-a-ENSG00000017797	rs116953370	G	T	0.0171567	RALBP1	TRUE	reported	igd
219234800	3.12608e-144	0.0371766	29949	2	-0.950675	eqtl-a-ENSG00000018280	rs62182121	C	T	0.0251266	SLC11A1	TRUE	reported	igd
85794297	5.50427e-19	0.0120219	31684	2	0.107017	eqtl-a-ENSG00000018280	rs10187424	C	T	0.420816	SLC11A1	TRUE	reported	igd
219523436	1.39927e-13	0.0533236	7917	2	0.394403	eqtl-a-ENSG00000018280	rs13004810	T	C	0.0125679	SLC11A1	TRUE	reported	igd
219093934	1e-200	0.0144185	28802	2	0.49284	eqtl-a-ENSG00000018280	rs17572109	A	G	0.195642	SLC11A1	TRUE	reported	igd
219234580	1.10129e-93	0.0380815	31197	2	0.781912	eqtl-a-ENSG00000018280	rs111995121	G	T	0.024309	SLC11A1	TRUE	reported	igd
219270097	4.61424e-13	0.0365162	8144	2	0.264239	eqtl-a-ENSG00000018280	rs12472559	G	A	0.0272076	SLC11A1	TRUE	reported	igd
103434253	4.76672e-08	0.0127393	31569	4	-0.0695526	eqtl-a-ENSG00000018280	rs3774937	C	T	0.320593	SLC11A1	TRUE	reported	igd
148200011	4.59272e-08	0.0120545	31569	5	-0.0658972	eqtl-a-ENSG00000018280	rs56330463	C	T	0.582097	SLC11A1	TRUE	reported	igd
144385777	1.43747e-59	0.026411	25735	6	0.429892	eqtl-a-ENSG00000018280	rs149110519	T	C	0.0526158	SLC11A1	TRUE	reported	igd
50370254	1.95569e-13	0.0166498	30077	7	-0.122404	eqtl-a-ENSG00000018280	rs149007767	T	C	0.149708	SLC11A1	TRUE	reported	igd
28724374	2.32595e-14	0.0131003	31355	7	-0.0999713	eqtl-a-ENSG00000018280	rs56388170	T	G	0.289189	SLC11A1	TRUE	reported	igd
61679038	7.76784e-14	0.014479	31569	8	-0.10822	eqtl-a-ENSG00000018280	rs13277976	T	A	0.785822	SLC11A1	TRUE	reported	igd
32910246	3.58831e-08	0.0304712	29141	2	0.167899	eqtl-a-ENSG00000018699	rs112802653	G	A	0.039641	TTC27	TRUE	reported	igd
32955837	1.57181e-39	0.0132104	30847	2	-0.173797	eqtl-a-ENSG00000018699	rs3818265	T	C	0.722435	TTC27	TRUE	reported	igd
32875084	1e-200	0.01728	31172	2	-0.578877	eqtl-a-ENSG00000018699	rs34549288	C	T	0.125694	TTC27	TRUE	reported	igd
56849749	1.28617e-59	0.0121369	31684	3	0.197632	eqtl-a-ENSG00000019102	rs1354034	C	T	0.618137	VSIG2	TRUE	reported	igd
65066186	2.01002e-12	0.0120346	31684	10	0.0846487	eqtl-a-ENSG00000019102	rs10761741	T	G	0.420816	VSIG2	TRUE	reported	igd
124612828	2.59956e-29	0.0135422	31684	11	0.152212	eqtl-a-ENSG00000019102	rs12293621	C	A	0.258014	VSIG2	TRUE	reported	igd
33976619	1.26299e-08	0.0251996	31569	17	0.143416	eqtl-a-ENSG00000019102	rs9915021	T	C	0.0591544	VSIG2	TRUE	reported	igd
92753336	1.40152e-27	0.0428489	21629	1	-0.466286	eqtl-a-ENSG00000019169	rs141094656	C	T	0.0195137	MARCO	TRUE	reported	igd
8445160	2.48428e-12	0.0118837	31569	2	-0.0832371	eqtl-a-ENSG00000019169	rs2630709	T	A	0.493998	MARCO	TRUE	reported	igd
118882408	1.19152e-25	0.0345163	27980	2	-0.361365	eqtl-a-ENSG00000019169	rs72839635	T	C	0.03043	MARCO	TRUE	reported	igd
119530425	1.27614e-62	0.0206241	31180	2	-0.344451	eqtl-a-ENSG00000019169	rs72834477	T	C	0.0897146	MARCO	TRUE	reported	igd
119614709	1.8992e-09	0.0364331	3252	2	0.218824	eqtl-a-ENSG00000019169	rs185273710	A	G	0.0273678	MARCO	TRUE	reported	igd
119637357	1e-200	0.0170289	29902	2	-0.621571	eqtl-a-ENSG00000019169	rs12998257	G	C	0.128006	MARCO	TRUE	reported	igd
119745127	2.4322e-158	0.0320114	26894	2	-0.858242	eqtl-a-ENSG00000019169	rs11904650	G	A	0.0340529	MARCO	TRUE	reported	igd
43721508	4.26285e-22	0.0119986	31300	2	-0.115962	eqtl-a-ENSG00000019169	rs12478601	T	C	0.574604	MARCO	TRUE	reported	igd
119785661	9.68501e-57	0.0246125	30077	2	-0.390682	eqtl-a-ENSG00000019169	rs66583010	T	C	0.0611951	MARCO	TRUE	reported	igd
119861725	3.08177e-11	0.0434131	25754	2	0.288376	eqtl-a-ENSG00000019169	rs79321128	A	G	0.0191015	MARCO	TRUE	reported	igd
188135783	3.88866e-17	0.0118758	31240	3	0.0999475	eqtl-a-ENSG00000019169	rs12485444	A	T	0.509196	MARCO	TRUE	reported	igd
50370254	5.95525e-18	0.0166377	30077	7	-0.143639	eqtl-a-ENSG00000019169	rs149007767	T	C	0.149708	MARCO	TRUE	reported	igd
136921464	1.31826e-11	0.0126139	23876	9	-0.0853519	eqtl-a-ENSG00000019169	rs2157770	G	A	0.332411	MARCO	TRUE	reported	igd
45414183	4.99574e-13	0.0118857	31256	11	0.0858765	eqtl-a-ENSG00000019485	rs1545466	A	G	0.51321	PRDM11	TRUE	reported	igd
45228847	1.13423e-28	0.0121042	31254	11	0.134467	eqtl-a-ENSG00000019485	rs2863165	A	T	0.398422	PRDM11	TRUE	reported	igd
45121892	2.03991e-09	0.0137398	31255	11	0.082366	eqtl-a-ENSG00000019485	rs12363092	T	G	0.24933	PRDM11	TRUE	reported	igd
43721508	3.03159e-08	0.0120252	31086	2	0.0666135	eqtl-a-ENSG00000019582	rs12478601	T	C	0.574604	CD74	TRUE	reported	igd
38062196	8.53749e-10	0.0119728	31086	17	-0.0734472	eqtl-a-ENSG00000019582	rs2305480	A	G	0.440477	CD74	TRUE	reported	igd
44747947	2.70782e-09	0.0136704	31086	20	-0.0813184	eqtl-a-ENSG00000019582	rs4810485	G	T	0.746826	CD74	TRUE	reported	igd
126598533	1e-200	0.0184392	27816	10	0.932702	eqtl-a-ENSG00000019995	rs190117883	T	C	0.097753	ZRANB1	TRUE	reported	igd
126720445	5.22998e-12	0.0270892	31240	10	-0.186893	eqtl-a-ENSG00000019995	rs76798703	G	C	0.0506784	ZRANB1	TRUE	reported	igd
126556677	1.4481e-08	0.0263312	27069	10	-0.149235	eqtl-a-ENSG00000019995	rs117385447	T	C	0.0538783	ZRANB1	TRUE	reported	igd
33946107	3.99209e-08	0.0119764	31355	17	-0.0657647	eqtl-a-ENSG00000019995	rs225245	G	A	0.440335	ZRANB1	TRUE	reported	igd
93225709	1.71317e-11	0.0123486	26609	11	0.0830866	eqtl-a-ENSG00000020922	rs2658762	G	A	0.6358	MRE11	TRUE	reported	igd
94071745	1e-200	0.0117618	26483	11	0.406938	eqtl-a-ENSG00000020922	rs598645	T	A	0.618151	MRE11	TRUE	reported	igd
94167257	1e-200	0.011428	26494	11	0.500156	eqtl-a-ENSG00000020922	rs518276	A	G	0.394297	MRE11	TRUE	reported	igd
94332731	5.09214e-25	0.0154406	26609	11	0.15952	eqtl-a-ENSG00000020922	rs476209	T	G	0.179789	MRE11	TRUE	reported	igd
94528954	1.39637e-12	0.0218498	24061	11	-0.15479	eqtl-a-ENSG00000020922	rs77097586	T	C	0.0803998	MRE11	TRUE	reported	igd
32412435	4.52939e-09	0.0164249	29827	6	0.0963088	eqtl-a-ENSG00000021300	rs3177928	A	G	0.155018	PLEKHB1	TRUE	reported	igd
90880393	2.81222e-09	0.0155796	28288	6	-0.0925774	eqtl-a-ENSG00000021300	rs10944479	A	G	0.176852	PLEKHB1	TRUE	reported	igd
28172739	7.05716e-10	0.0137217	31569	7	-0.0845887	eqtl-a-ENSG00000021300	rs917116	G	T	0.250264	PLEKHB1	TRUE	reported	igd
73366751	5.8479e-177	0.0168957	31684	11	0.479207	eqtl-a-ENSG00000021300	rs3741147	G	T	0.135856	PLEKHB1	TRUE	reported	igd
73913949	4.65908e-12	0.0358292	29084	11	0.24778	eqtl-a-ENSG00000021300	rs2851712	A	G	0.971698	PLEKHB1	TRUE	reported	igd
74148731	7.56833e-09	0.0431891	20966	11	-0.249538	eqtl-a-ENSG00000021300	rs78735409	A	G	0.0193191	PLEKHB1	TRUE	reported	igd
73462481	2.44174e-26	0.0397089	27721	11	-0.421649	eqtl-a-ENSG00000021300	rs117793089	A	G	0.0228076	PLEKHB1	TRUE	reported	igd
73729769	3.05281e-19	0.0239684	29253	11	-0.214915	eqtl-a-ENSG00000021300	rs111505943	C	T	0.0656175	PLEKHB1	TRUE	reported	igd
2774052	1.01625e-19	0.012855	31684	6	0.116817	eqtl-a-ENSG00000021355	rs160666	C	A	0.307941	SERPINB1	TRUE	reported	igd
2910529	2.06919e-39	0.0181452	31562	6	-0.238339	eqtl-a-ENSG00000021355	rs6915667	G	A	0.120908	SERPINB1	TRUE	reported	igd
2833739	1e-200	0.0126272	31355	6	-0.490809	eqtl-a-ENSG00000021355	rs15286	G	A	0.72207	SERPINB1	TRUE	reported	igd
2572650	2.01159e-08	0.0131427	31565	6	-0.0737426	eqtl-a-ENSG00000021355	rs9378712	G	T	0.286976	SERPINB1	TRUE	reported	igd
38128648	3.90454e-10	0.0119343	31684	17	0.0746835	eqtl-a-ENSG00000021355	rs3859192	T	C	0.455547	SERPINB1	TRUE	reported	igd
33289114	4.8643e-08	0.0465954	6735	19	-0.254229	eqtl-a-ENSG00000021488	rs150688658	G	A	0.0165553	SLC7A9	TRUE	reported	igd
33349179	1e-200	0.0171806	30859	19	0.521175	eqtl-a-ENSG00000021488	rs17238865	A	G	0.129411	SLC7A9	TRUE	reported	igd
33483562	4.64836e-13	0.029678	30399	19	0.214729	eqtl-a-ENSG00000021488	rs7252338	G	A	0.041818	SLC7A9	TRUE	reported	igd
33125043	2.18927e-26	0.0227519	30077	19	-0.241823	eqtl-a-ENSG00000021488	rs73030677	C	T	0.0732541	SLC7A9	TRUE	reported	igd
33338073	5.48277e-113	0.0171581	26996	19	0.387594	eqtl-a-ENSG00000021488	rs11667586	C	T	0.134111	SLC7A9	TRUE	reported	igd
3169388	3.35429e-39	0.0451029	14141	11	-0.59078	eqtl-a-ENSG00000021762	rs11605446	A	G	0.0175108	OSBPL5	TRUE	reported	igd
3102918	2.92954e-14	0.0147129	30688	11	0.11184	eqtl-a-ENSG00000021762	rs7933398	G	C	0.204999	OSBPL5	TRUE	reported	igd
3261390	8.56841e-21	0.0125475	31352	11	-0.117348	eqtl-a-ENSG00000021762	rs11026100	C	G	0.337549	OSBPL5	TRUE	reported	igd
3142477	1e-200	0.0117677	22995	11	0.383982	eqtl-a-ENSG00000021762	rs2056423	A	G	0.38982	OSBPL5	TRUE	reported	igd
61650831	1.25849e-08	0.0155299	25575	8	0.0883929	eqtl-a-ENSG00000022277	rs7846314	T	A	0.178349	RTF2	TRUE	reported	igd
55101530	2.83988e-100	0.0118866	21162	20	0.252675	eqtl-a-ENSG00000022277	rs11086548	G	A	0.415946	RTF2	TRUE	reported	igd
54986375	7.37564e-11	0.0144617	24083	20	0.0941876	eqtl-a-ENSG00000022277	rs3761207	A	G	0.215163	RTF2	TRUE	reported	igd
55545662	4.24893e-10	0.0409279	15509	19	-0.255574	eqtl-a-ENSG00000022556	rs148656985	C	T	0.0215533	NLRP2	TRUE	reported	igd
55600990	9.13692e-19	0.0223229	19406	19	-0.197448	eqtl-a-ENSG00000022556	rs55650192	A	G	0.0765555	NLRP2	TRUE	reported	igd
55482235	1e-200	0.0139825	26032	19	0.42524	eqtl-a-ENSG00000022556	rs35450746	C	T	0.217231	NLRP2	TRUE	reported	igd
55455390	1e-200	0.0186168	26403	19	0.578572	eqtl-a-ENSG00000022556	rs59357040	A	G	0.10714	NLRP2	TRUE	reported	igd
55480518	5.53605e-14	0.0475679	7353	19	-0.357639	eqtl-a-ENSG00000022556	rs35242182	C	T	0.0158439	NLRP2	TRUE	reported	igd
179126090	3.50938e-09	0.0119039	30842	5	0.0702995	eqtl-a-ENSG00000022567	rs1134924	T	C	0.525141	SLC45A4	TRUE	reported	igd
42515791	1.76799e-09	0.0146003	27510	6	0.0878615	eqtl-a-ENSG00000022567	rs16895831	T	C	0.209742	SLC45A4	TRUE	reported	igd
144385777	5.19039e-15	0.0266002	25462	6	-0.208069	eqtl-a-ENSG00000022567	rs149110519	T	C	0.0526158	SLC45A4	TRUE	reported	igd
142081259	2.3465e-09	0.0119638	26304	8	0.0714469	eqtl-a-ENSG00000022567	rs2063386	G	A	0.44397	SLC45A4	TRUE	reported	igd
142236438	6.56448e-25	0.0122814	26633	8	0.126583	eqtl-a-ENSG00000022567	rs12544261	A	C	0.369988	SLC45A4	TRUE	reported	igd
142459474	3.87614e-49	0.0122088	31244	8	-0.179887	eqtl-a-ENSG00000022567	rs13267647	T	G	0.373726	SLC45A4	TRUE	reported	igd
142286963	6.50279e-46	0.0429195	26897	8	0.610491	eqtl-a-ENSG00000022567	rs141832319	T	C	0.019332	SLC45A4	TRUE	reported	igd
142306200	1e-200	0.0159885	27421	8	-0.509868	eqtl-a-ENSG00000022567	rs34510023	C	T	0.152522	SLC45A4	TRUE	reported	igd
139839423	6.96354e-09	0.0118894	30971	6	-0.0688623	eqtl-a-ENSG00000022840	rs643381	A	C	0.501255	RNF10	TRUE	reported	igd
30128442	6.45967e-09	0.0235911	26412	6	-0.13693	eqtl-a-ENSG00000022840	rs12212092	T	C	0.068141	RNF10	TRUE	reported	igd
50427982	3.22478e-16	0.0119364	31684	7	0.0974563	eqtl-a-ENSG00000022840	rs6592965	A	G	0.449532	RNF10	TRUE	reported	igd
120878530	1e-200	0.0121936	31669	12	0.379209	eqtl-a-ENSG00000022840	rs8903	C	T	0.664417	RNF10	TRUE	reported	igd
121627748	8.46447e-13	0.0178992	31567	12	0.12804	eqtl-a-ENSG00000022840	rs75268007	G	C	0.126057	RNF10	TRUE	reported	igd
33875262	1.18032e-200	0.0125198	31185	17	0.378388	eqtl-a-ENSG00000022840	rs8073060	A	T	0.305723	RNF10	TRUE	reported	igd
4502201	1.72465e-11	0.0119223	27399	19	0.0802087	eqtl-a-ENSG00000022840	rs8887	C	T	0.539821	RNF10	TRUE	reported	igd
4157072	6.69885e-71	0.0122165	31569	20	-0.217489	eqtl-a-ENSG00000022840	rs6084653	G	C	0.36636	RNF10	TRUE	reported	igd
55991637	2.20689e-09	0.0118907	26332	20	0.071129	eqtl-a-ENSG00000022840	rs6014993	G	A	0.490224	RNF10	TRUE	reported	igd
43116830	1.1207e-09	0.0127838	31644	5	0.0778662	eqtl-a-ENSG00000022976	rs1532331	T	G	0.683885	ZNF839	TRUE	reported	igd
102360916	2.26511e-10	0.0186961	31643	14	-0.118573	eqtl-a-ENSG00000022976	rs2251246	A	G	0.114063	ZNF839	TRUE	reported	igd
102866362	9.33684e-24	0.0134528	26379	14	-0.13518	eqtl-a-ENSG00000022976	rs11626217	A	G	0.735921	ZNF839	TRUE	reported	igd
123297570	2.19533e-62	0.0157749	25738	11	-0.262953	eqtl-a-ENSG00000023171	rs10893036	A	G	0.167737	GRAMD1B	TRUE	reported	igd
123280309	1.99756e-19	0.0195633	26196	11	0.176336	eqtl-a-ENSG00000023171	rs2282561	T	C	0.10254	GRAMD1B	TRUE	reported	igd
123330774	6.89763e-98	0.0148475	25751	11	0.311765	eqtl-a-ENSG00000023171	rs55837399	T	A	0.193113	GRAMD1B	TRUE	reported	igd
123355391	2.31686e-94	0.0145061	26079	11	0.298945	eqtl-a-ENSG00000023171	rs35923643	G	A	0.20576	GRAMD1B	TRUE	reported	igd
56849749	8.47149e-09	0.012236	30721	3	-0.070467	eqtl-a-ENSG00000023892	rs1354034	C	T	0.618137	DEF6	TRUE	reported	igd
35748253	2.36646e-12	0.0125291	30605	6	-0.0878417	eqtl-a-ENSG00000023892	rs1326757	C	A	0.658514	DEF6	TRUE	reported	igd
35536195	3.18787e-16	0.0128389	29939	6	0.104841	eqtl-a-ENSG00000023892	rs6457834	A	C	0.690034	DEF6	TRUE	reported	igd
34988391	1e-200	0.013335	30383	6	0.414313	eqtl-a-ENSG00000023892	rs2689089	A	C	0.752084	DEF6	TRUE	reported	igd
34416441	3.52128e-13	0.0170194	30721	6	0.123782	eqtl-a-ENSG00000023892	rs34307089	C	T	0.142001	DEF6	TRUE	reported	igd
35408341	3.38065e-76	0.032312	30275	6	-0.596905	eqtl-a-ENSG00000023892	rs10947546	A	G	0.0343042	DEF6	TRUE	reported	igd
150003189	4.28154e-77	0.0241339	25827	1	0.44852	eqtl-a-ENSG00000023902	rs16833244	G	C	0.0633833	PLEKHO1	TRUE	reported	igd
56849749	1.32739e-10	0.0122325	26609	3	0.0785802	eqtl-a-ENSG00000023902	rs1354034	C	T	0.618137	PLEKHO1	TRUE	reported	igd
144385777	1.64135e-12	0.0266108	20660	6	-0.187923	eqtl-a-ENSG00000023902	rs149110519	T	C	0.0526158	PLEKHO1	TRUE	reported	igd
35572163	3.24265e-12	0.0197364	25090	14	-0.137498	eqtl-a-ENSG00000023902	rs111778408	A	G	0.100785	PLEKHO1	TRUE	reported	igd
144385777	3.90301e-14	0.0266039	10586	6	-0.201237	eqtl-a-ENSG00000024048	rs149110519	T	C	0.0526158	UBR2	TRUE	reported	igd
42518706	1.60879e-18	0.0132045	14262	6	-0.115961	eqtl-a-ENSG00000024048	rs9381192	A	G	0.718957	UBR2	TRUE	reported	igd
42537608	4.97622e-60	0.0274459	14261	6	-0.448512	eqtl-a-ENSG00000024048	rs12191298	G	A	0.0485052	UBR2	TRUE	reported	igd
50370254	2.61156e-15	0.0166448	13100	7	0.13163	eqtl-a-ENSG00000024048	rs149007767	T	C	0.149708	UBR2	TRUE	reported	igd
139100194	7.06318e-157	0.012431	31683	6	0.331719	eqtl-a-ENSG00000024862	rs6915060	C	T	0.321745	CCDC28A	TRUE	reported	igd
138908551	3.6166e-13	0.0148624	31481	6	-0.108035	eqtl-a-ENSG00000024862	rs9385834	A	T	0.199614	CCDC28A	TRUE	reported	igd
99144154	1.0266e-26	0.0129666	31569	10	-0.138731	eqtl-a-ENSG00000024862	rs11189181	G	A	0.297492	CCDC28A	TRUE	reported	igd
148200011	4.94538e-09	0.0120527	31569	5	0.0704949	eqtl-a-ENSG00000025039	rs56330463	C	T	0.582097	RRAGD	TRUE	reported	igd
90020448	1e-200	0.0142362	31683	6	0.447276	eqtl-a-ENSG00000025039	rs3822872	C	T	0.205652	RRAGD	TRUE	reported	igd
89696501	3.84946e-17	0.011899	30902	6	-0.100157	eqtl-a-ENSG00000025039	rs4707512	G	A	0.467437	RRAGD	TRUE	reported	igd
90296811	2.99916e-119	0.0170327	31227	6	-0.395468	eqtl-a-ENSG00000025039	rs4593337	G	A	0.863854	RRAGD	TRUE	reported	igd
89263474	1.50491e-08	0.0121417	31682	6	-0.0687339	eqtl-a-ENSG00000025039	rs9444630	G	A	0.39873	RRAGD	TRUE	reported	igd
122345048	2.52116e-25	0.0502597	24803	6	-0.522615	eqtl-a-ENSG00000025156	rs139360283	T	C	0.0141159	HSF2	TRUE	reported	igd
123005700	1.47877e-17	0.0144871	30941	6	0.123559	eqtl-a-ENSG00000025156	rs12196116	G	A	0.213497	HSF2	TRUE	reported	igd
122378500	1.1392e-64	0.0265796	30757	6	-0.45134	eqtl-a-ENSG00000025156	rs12665320	T	G	0.0518227	HSF2	TRUE	reported	igd
122709984	1e-200	0.012682	31470	6	0.384436	eqtl-a-ENSG00000025156	rs530928	T	C	0.292119	HSF2	TRUE	reported	igd
47077699	4.32414e-23	0.0376715	13013	11	-0.372801	eqtl-a-ENSG00000025434	rs113083342	G	A	0.0254361	NR1H3	TRUE	reported	igd
47285353	1.53638e-23	0.0402646	24973	11	-0.40261	eqtl-a-ENSG00000025434	rs143506177	C	T	0.0221882	NR1H3	TRUE	reported	igd
47353899	1.02754e-19	0.0337648	26278	11	-0.306784	eqtl-a-ENSG00000025434	rs11039186	T	C	0.0319088	NR1H3	TRUE	reported	igd
47585758	1.3135e-10	0.0380687	19297	11	0.244622	eqtl-a-ENSG00000025434	rs191300557	A	G	0.0249965	NR1H3	TRUE	reported	igd
47359954	4.7687e-11	0.0485246	3086	11	-0.319185	eqtl-a-ENSG00000025434	rs3729949	T	C	0.0152301	NR1H3	TRUE	reported	igd
48059091	1.38038e-105	0.016885	31569	11	-0.368493	eqtl-a-ENSG00000025434	rs61914719	T	C	0.139711	NR1H3	TRUE	reported	igd
46441384	1.11096e-13	0.0375901	25482	11	-0.279182	eqtl-a-ENSG00000025434	rs140502323	A	G	0.0256285	NR1H3	TRUE	reported	igd
46370636	1e-200	0.0337759	26376	11	1.15979	eqtl-a-ENSG00000025434	rs61882680	T	C	0.0295291	NR1H3	TRUE	reported	igd
51080760	1.99067e-44	0.0237887	22543	22	-0.332628	eqtl-a-ENSG00000025708	rs134774	G	A	0.933888	TYMP	TRUE	reported	igd
50651785	4.4761e-18	0.0195813	19634	22	0.169692	eqtl-a-ENSG00000025708	rs73187263	T	C	0.102378	TYMP	TRUE	reported	igd
50835954	6.93905e-16	0.0400523	20813	22	-0.323282	eqtl-a-ENSG00000025708	rs56211323	G	A	0.0224859	TYMP	TRUE	reported	igd
50935082	1e-200	0.0116358	14198	22	0.417931	eqtl-a-ENSG00000025708	rs134970	C	T	0.601374	TYMP	TRUE	reported	igd
50928876	3.12464e-20	0.0359315	13738	22	-0.331094	eqtl-a-ENSG00000025708	rs56235139	A	G	0.0280605	TYMP	TRUE	reported	igd
43435386	1e-200	0.0127084	31341	20	-0.440191	eqtl-a-ENSG00000025772	rs1555303	G	A	0.281257	TOMM34	TRUE	reported	igd
43589633	1e-200	0.010919	30406	20	-0.566283	eqtl-a-ENSG00000025772	rs2180292	G	C	0.479018	TOMM34	TRUE	reported	igd
43370519	8.85727e-62	0.011957	31564	20	-0.198313	eqtl-a-ENSG00000025772	rs34485448	G	T	0.416513	TOMM34	TRUE	reported	igd
44459142	1.54703e-12	0.0333941	29140	20	-0.236099	eqtl-a-ENSG00000025772	rs147793637	C	T	0.0327239	TOMM34	TRUE	reported	igd
182323766	2.16441e-10	0.0119885	14263	2	0.0761151	eqtl-a-ENSG00000026025	rs1375493	A	G	0.565077	VIM	TRUE	reported	igd
127009395	2.08209e-13	0.0158204	14263	9	-0.116173	eqtl-a-ENSG00000026025	rs55793580	T	C	0.169838	VIM	TRUE	reported	igd
17015144	2.27353e-32	0.0124749	14263	10	0.147769	eqtl-a-ENSG00000026025	rs2932908	A	G	0.656902	VIM	TRUE	reported	igd
17281756	2.84708e-73	0.0133396	14247	10	0.241527	eqtl-a-ENSG00000026025	rs165530	C	A	0.735479	VIM	TRUE	reported	igd
17143000	1.75711e-09	0.0128936	14263	10	-0.0776027	eqtl-a-ENSG00000026025	rs12261966	T	C	0.306438	VIM	TRUE	reported	igd
111833788	1.28233e-13	0.0119159	11496	12	0.0882755	eqtl-a-ENSG00000026025	rs10774624	A	G	0.538565	VIM	TRUE	reported	igd
50370254	5.60531e-14	0.0166483	29328	7	0.125149	eqtl-a-ENSG00000026103	rs149007767	T	C	0.149708	FAS	TRUE	reported	igd
28724374	1.11096e-13	0.0131018	30606	7	0.0973068	eqtl-a-ENSG00000026103	rs56388170	T	G	0.289189	FAS	TRUE	reported	igd
90741615	1e-200	0.0113413	30817	10	-0.444004	eqtl-a-ENSG00000026103	rs7082101	A	C	0.460288	FAS	TRUE	reported	igd
90714791	2.13157e-12	0.0118908	25316	10	0.0835399	eqtl-a-ENSG00000026103	rs7095848	A	G	0.51839	FAS	TRUE	reported	igd
90777663	2.81125e-36	0.0133084	30820	10	0.167387	eqtl-a-ENSG00000026103	rs11202926	C	T	0.271495	FAS	TRUE	reported	igd
167500562	1e-200	0.0105432	26609	6	0.660255	eqtl-a-ENSG00000026297	rs204295	T	C	0.475178	RNASET2	TRUE	reported	igd
167264780	1.64771e-09	0.0469329	10732	6	0.282977	eqtl-a-ENSG00000026297	rs118051809	T	C	0.0163064	RNASET2	TRUE	reported	igd
167630830	9.14956e-24	0.0493459	17566	6	0.495946	eqtl-a-ENSG00000026297	rs17617310	C	T	0.014659	RNASET2	TRUE	reported	igd
167345772	1e-200	0.0118675	26280	6	0.507935	eqtl-a-ENSG00000026297	rs62436418	C	T	0.334551	RNASET2	TRUE	reported	igd
167818102	3.92013e-19	0.0119022	26609	6	-0.106398	eqtl-a-ENSG00000026297	rs4235920	C	T	0.536773	RNASET2	TRUE	reported	igd
182323766	8.09841e-17	0.0119762	31569	2	0.0997595	eqtl-a-ENSG00000026508	rs1375493	A	G	0.565077	CD44	TRUE	reported	igd
34702158	2.55971e-09	0.018303	31682	11	0.109042	eqtl-a-ENSG00000026508	rs286873	T	G	0.119837	CD44	TRUE	reported	igd
35129172	1.77296e-33	0.011872	31346	11	-0.143147	eqtl-a-ENSG00000026508	rs507230	A	G	0.535153	CD44	TRUE	reported	igd
35250518	6.24022e-60	0.0121706	31563	11	-0.198721	eqtl-a-ENSG00000026508	rs927335	T	A	0.376359	CD44	TRUE	reported	igd
182323766	9.18967e-17	0.0119763	31569	2	0.0995796	eqtl-a-ENSG00000026652	rs1375493	A	G	0.565077	AGPAT4	TRUE	reported	igd
161657657	3.49189e-10	0.0394845	28527	6	-0.247765	eqtl-a-ENSG00000026652	rs112049074	T	C	0.0231963	AGPAT4	TRUE	reported	igd
161694612	2.68349e-19	0.0170769	30817	6	0.153369	eqtl-a-ENSG00000026652	rs6914451	G	C	0.140529	AGPAT4	TRUE	reported	igd
161566909	1.26212e-50	0.0172504	31684	6	0.258135	eqtl-a-ENSG00000026652	rs6455707	C	T	0.135556	AGPAT4	TRUE	reported	igd
127009395	2.40713e-12	0.0158231	31569	9	-0.110896	eqtl-a-ENSG00000026652	rs55793580	T	C	0.169838	AGPAT4	TRUE	reported	igd
111904371	4.24424e-12	0.0119063	28417	12	0.0824988	eqtl-a-ENSG00000026652	rs4766578	A	T	0.531061	AGPAT4	TRUE	reported	igd
26344975	1e-200	0.0114998	31684	6	0.462071	eqtl-a-ENSG00000026950	rs10946812	C	G	0.401857	BTN3A1	TRUE	reported	igd
26702788	5.45381e-31	0.016855	20879	6	0.195115	eqtl-a-ENSG00000026950	rs10946846	G	A	0.144356	BTN3A1	TRUE	reported	igd
25579846	6.99697e-09	0.012509	31568	6	0.0724398	eqtl-a-ENSG00000026950	rs3804122	G	A	0.344582	BTN3A1	TRUE	reported	igd
111865049	7.24703e-10	0.0119211	28418	12	-0.0734409	eqtl-a-ENSG00000026950	rs7310615	G	C	0.537476	BTN3A1	TRUE	reported	igd
57005479	1.90722e-20	0.0119625	31300	16	-0.11086	eqtl-a-ENSG00000026950	rs1532624	A	C	0.437102	BTN3A1	TRUE	reported	igd
62015885	3.63756e-08	0.0248458	31568	14	-0.136841	eqtl-a-ENSG00000027075	rs76537762	A	G	0.0609784	PRKCH	TRUE	reported	igd
61874448	4.47404e-20	0.0130328	31684	14	-0.11959	eqtl-a-ENSG00000027075	rs767755	A	G	0.706603	PRKCH	TRUE	reported	igd
61978571	3.39782e-13	0.0129155	29767	14	0.0939928	eqtl-a-ENSG00000027075	rs1088683	T	C	0.696055	PRKCH	TRUE	reported	igd
173205318	1.08593e-16	0.0137052	31569	5	0.113683	eqtl-a-ENSG00000027697	rs2594836	A	G	0.749651	IFNGR1	TRUE	reported	igd
137239438	2.50952e-10	0.0119582	31567	6	0.075651	eqtl-a-ENSG00000027697	rs9494599	G	C	0.554601	IFNGR1	TRUE	reported	igd
137540335	6.62064e-68	0.0138938	28704	6	-0.241928	eqtl-a-ENSG00000027697	rs11754268	T	C	0.234754	IFNGR1	TRUE	reported	igd
28724374	7.81502e-09	0.0131119	31355	7	0.0756882	eqtl-a-ENSG00000027697	rs56388170	T	G	0.289189	IFNGR1	TRUE	reported	igd
16170764	5.27679e-09	0.0118969	31569	17	0.0694576	eqtl-a-ENSG00000027697	rs7210990	A	C	0.481977	IFNGR1	TRUE	reported	igd
176988579	1.53674e-21	0.0396468	17184	5	-0.377929	eqtl-a-ENSG00000027847	rs143658086	T	C	0.0229168	B4GALT7	TRUE	reported	igd
176997824	1e-200	0.0126899	27526	5	-0.407302	eqtl-a-ENSG00000027847	rs62398472	T	C	0.287894	B4GALT7	TRUE	reported	igd
177473975	4.73456e-08	0.04135	26524	5	-0.225813	eqtl-a-ENSG00000027847	rs116276523	G	A	0.0211199	B4GALT7	TRUE	reported	igd
12242458	2.81968e-76	0.0141151	31345	1	-0.260892	eqtl-a-ENSG00000028137	rs6697733	C	T	0.223582	TNFRSF1B	TRUE	reported	igd
156255456	3.13812e-10	0.0131353	31298	1	0.0826471	eqtl-a-ENSG00000028137	rs6684514	A	G	0.287248	TNFRSF1B	TRUE	reported	igd
144385777	3.04411e-09	0.0266246	25735	6	0.157863	eqtl-a-ENSG00000028137	rs149110519	T	C	0.0526158	TNFRSF1B	TRUE	reported	igd
28724374	1.6384e-08	0.0131125	31355	7	0.0740399	eqtl-a-ENSG00000028137	rs56388170	T	G	0.289189	TNFRSF1B	TRUE	reported	igd
50428428	1.60214e-13	0.0123354	31185	7	0.0910168	eqtl-a-ENSG00000029534	rs12718597	A	C	0.365482	ANK1	TRUE	reported	igd
41616478	5.31007e-19	0.0125468	31567	8	-0.111735	eqtl-a-ENSG00000029534	rs11989912	A	G	0.338027	ANK1	TRUE	reported	igd
41509915	1.6308e-99	0.0117634	31566	8	0.249087	eqtl-a-ENSG00000029534	rs4736819	T	C	0.543505	ANK1	TRUE	reported	igd
33875262	1.96472e-22	0.0128753	31185	17	0.125453	eqtl-a-ENSG00000029534	rs8073060	A	T	0.305723	ANK1	TRUE	reported	igd
155556797	1.47775e-20	0.0155952	31470	6	0.144952	eqtl-a-ENSG00000029639	rs56238103	T	C	0.175598	TFB1M	TRUE	reported	igd
156021514	7.72325e-12	0.0430039	1926	6	-0.294297	eqtl-a-ENSG00000029639	rs138028287	C	T	0.0194704	TFB1M	TRUE	reported	igd
155625104	2.37684e-165	0.0117645	31470	6	-0.32241	eqtl-a-ENSG00000029639	rs9371371	G	A	0.5836	TFB1M	TRUE	reported	igd
4717255	6.34498e-09	0.0451963	17206	17	-0.262473	eqtl-a-ENSG00000029725	rs62073600	C	T	0.0176101	RABEP1	TRUE	reported	igd
4863626	7.37564e-14	0.0452221	19453	17	-0.338307	eqtl-a-ENSG00000029725	rs138742777	A	G	0.0175616	RABEP1	TRUE	reported	igd
4958757	1e-200	0.0189343	30902	17	0.574702	eqtl-a-ENSG00000029725	rs56343966	T	C	0.103458	RABEP1	TRUE	reported	igd
5257792	2.16621e-56	0.0372816	31240	17	0.589904	eqtl-a-ENSG00000029725	rs78438561	G	T	0.0257023	RABEP1	TRUE	reported	igd
5175454	1e-200	0.0181124	31569	17	0.602905	eqtl-a-ENSG00000029725	rs57747791	T	A	0.112856	RABEP1	TRUE	reported	igd
4858330	3.91562e-12	0.0417811	11879	17	-0.289961	eqtl-a-ENSG00000029725	rs192217367	G	A	0.0206496	RABEP1	TRUE	reported	igd
5270691	2.83988e-29	0.0429623	19561	17	-0.482544	eqtl-a-ENSG00000029725	rs150231236	C	T	0.019398	RABEP1	TRUE	reported	igd
33689629	1.66495e-37	0.0236945	14263	6	-0.303259	eqtl-a-ENSG00000030110	rs10947433	A	G	0.0668383	BAK1	TRUE	reported	igd
33893513	4.54674e-13	0.0304259	13432	6	-0.220235	eqtl-a-ENSG00000030110	rs2147428	G	T	0.9603	BAK1	TRUE	reported	igd
33895406	3.38844e-25	0.0345962	14263	6	0.358777	eqtl-a-ENSG00000030110	rs78117618	T	C	0.0302896	BAK1	TRUE	reported	igd
33463961	1e-200	0.0120743	14263	6	-0.409263	eqtl-a-ENSG00000030110	rs35144104	T	C	0.3409	BAK1	TRUE	reported	igd
33411673	2.23409e-16	0.0464401	11159	6	0.381227	eqtl-a-ENSG00000030110	rs191549504	C	T	0.0166232	BAK1	TRUE	reported	igd
43561780	4.87304e-20	0.011895	31240	2	-0.109038	eqtl-a-ENSG00000030582	rs7563201	A	G	0.466469	GRN	TRUE	reported	igd
43360065	9.44539e-09	0.0136513	26953	2	0.0783638	eqtl-a-ENSG00000030582	rs28498283	T	A	0.254318	GRN	TRUE	reported	igd
144385777	1.25806e-14	0.0266018	25735	6	-0.205097	eqtl-a-ENSG00000030582	rs149110519	T	C	0.0526158	GRN	TRUE	reported	igd
50370254	6.46696e-36	0.0165899	30077	7	-0.207559	eqtl-a-ENSG00000030582	rs149007767	T	C	0.149708	GRN	TRUE	reported	igd
42417164	3.01995e-122	0.0203497	28465	17	0.478479	eqtl-a-ENSG00000030582	rs114641762	A	C	0.0905088	GRN	TRUE	reported	igd
42490912	1.97288e-11	0.0360798	27921	17	-0.24202	eqtl-a-ENSG00000030582	rs12451763	T	C	0.0279042	GRN	TRUE	reported	igd
119023438	1.2697e-86	0.013749	26107	3	-0.27122	eqtl-a-ENSG00000031081	rs11914541	G	A	0.239931	ARHGAP31	TRUE	reported	igd
118738066	1.40314e-11	0.0281427	26108	3	-0.190172	eqtl-a-ENSG00000031081	rs76136755	C	T	0.0467688	ARHGAP31	TRUE	reported	igd
119252208	2.58488e-09	0.0157559	26100	3	-0.0938406	eqtl-a-ENSG00000031081	rs34844599	C	T	0.171877	ARHGAP31	TRUE	reported	igd
50225824	1.5729e-11	0.0306403	30546	6	-0.20654	eqtl-a-ENSG00000031691	rs78140402	C	A	0.0391426	CENPQ	TRUE	reported	igd
49522865	2.60735e-12	0.0130699	31684	6	0.0914566	eqtl-a-ENSG00000031691	rs9367361	T	G	0.2918	CENPQ	TRUE	reported	igd
49054765	1e-200	0.0118751	31671	6	-0.389617	eqtl-a-ENSG00000031691	rs6938215	A	G	0.628854	CENPQ	TRUE	reported	igd
21082931	2.24595e-18	0.0121767	25056	13	-0.106478	eqtl-a-ENSG00000032742	rs9552218	T	C	0.611256	IFT88	TRUE	reported	igd
21122165	1e-200	0.0114751	28916	13	0.377753	eqtl-a-ENSG00000032742	rs7999297	G	A	0.512877	IFT88	TRUE	reported	igd
21526636	3.06613e-10	0.0203691	31557	13	-0.128229	eqtl-a-ENSG00000032742	rs9316031	T	C	0.0939695	IFT88	TRUE	reported	igd
70240333	9.9426e-15	0.0334171	17597	1	-0.258645	eqtl-a-ENSG00000033122	rs11808152	G	A	0.0326535	LRRC7	TRUE	reported	igd
69988363	1e-200	0.0127191	18572	1	-0.402618	eqtl-a-ENSG00000033122	rs12049210	G	A	0.713417	LRRC7	TRUE	reported	igd
70083457	1.46319e-15	0.0241965	18578	1	-0.193088	eqtl-a-ENSG00000033122	rs61782217	A	G	0.0643767	LRRC7	TRUE	reported	igd
57823476	9.39723e-27	0.0147477	31300	4	0.157911	eqtl-a-ENSG00000033627	rs17081935	T	C	0.202608	ATP6V0A1	TRUE	reported	igd
142337790	1.0727e-09	0.0124624	24943	8	-0.0759969	eqtl-a-ENSG00000033627	rs6986779	T	C	0.349935	ATP6V0A1	TRUE	reported	igd
40608536	1.19179e-41	0.0230779	31684	17	0.312016	eqtl-a-ENSG00000033627	rs3760387	T	G	0.0706528	ATP6V0A1	TRUE	reported	igd
40380203	3.35158e-08	0.0483666	23680	17	-0.267076	eqtl-a-ENSG00000033627	rs117107843	A	G	0.0153453	ATP6V0A1	TRUE	reported	igd
68213895	1.9948e-11	0.0121233	30902	15	0.0813024	eqtl-a-ENSG00000033800	rs436903	A	G	0.598734	PIAS1	TRUE	reported	igd
68324830	1e-200	0.0115772	30902	15	-0.361598	eqtl-a-ENSG00000033800	rs7179875	A	G	0.447129	PIAS1	TRUE	reported	igd
68619631	1.42856e-25	0.0156659	31567	15	-0.163748	eqtl-a-ENSG00000033800	rs11072006	A	T	0.826759	PIAS1	TRUE	reported	igd
32424882	1.29631e-10	0.012601	30211	6	0.0809917	eqtl-a-ENSG00000034053	rs7763262	C	T	0.666017	APBA2	TRUE	reported	igd
94450233	2.4896e-08	0.0120132	31484	10	0.0669643	eqtl-a-ENSG00000034053	rs9420589	T	G	0.428682	APBA2	TRUE	reported	igd
111904371	1.43771e-09	0.0119111	28417	12	-0.0720764	eqtl-a-ENSG00000034053	rs4766578	A	T	0.531061	APBA2	TRUE	reported	igd
29359671	2.19599e-09	0.0164941	31067	15	-0.0986759	eqtl-a-ENSG00000034053	rs28628664	T	C	0.153413	APBA2	TRUE	reported	igd
29034720	3.85727e-09	0.0119031	24814	15	-0.0701118	eqtl-a-ENSG00000034053	rs12101582	C	G	0.475556	APBA2	TRUE	reported	igd
29234864	1.04954e-120	0.0174392	31185	15	0.407409	eqtl-a-ENSG00000034053	rs1540642	C	T	0.128705	APBA2	TRUE	reported	igd
30942625	2.53858e-08	0.0122263	31185	16	0.0681067	eqtl-a-ENSG00000034053	rs10782001	A	G	0.616392	APBA2	TRUE	reported	igd
248039451	3.65426e-43	0.012502	31470	1	-0.172202	eqtl-a-ENSG00000034152	rs3811444	T	C	0.337611	MAP2K3	TRUE	reported	igd
205237137	4.14286e-13	0.0122342	31470	1	0.0887105	eqtl-a-ENSG00000034152	rs1668871	C	T	0.380783	MAP2K3	TRUE	reported	igd
60719970	1.58782e-08	0.016465	31086	2	-0.0930567	eqtl-a-ENSG00000034152	rs766432	A	C	0.845872	MAP2K3	TRUE	reported	igd
173287851	8.4217e-20	0.012132	31470	5	0.110495	eqtl-a-ENSG00000034152	rs875741	A	G	0.396388	MAP2K3	TRUE	reported	igd
30128442	1.31522e-16	0.0235622	26198	6	-0.194906	eqtl-a-ENSG00000034152	rs12212092	T	C	0.068141	MAP2K3	TRUE	reported	igd
50427982	1e-200	0.0115676	31470	7	0.363133	eqtl-a-ENSG00000034152	rs6592965	A	G	0.449532	MAP2K3	TRUE	reported	igd
21178335	2.8774e-13	0.0125847	31141	17	-0.0918655	eqtl-a-ENSG00000034152	rs4986004	C	A	0.33516	MAP2K3	TRUE	reported	igd
40005650	1.64029e-08	0.0222779	31355	17	0.125783	eqtl-a-ENSG00000034152	rs11079018	G	A	0.922832	MAP2K3	TRUE	reported	igd
27179590	2.8132e-42	0.014376	27110	17	-0.195884	eqtl-a-ENSG00000034152	rs35033748	C	T	0.215702	MAP2K3	TRUE	reported	igd
55991637	3.80216e-08	0.011893	26118	20	0.0654117	eqtl-a-ENSG00000034152	rs6014993	G	A	0.490224	MAP2K3	TRUE	reported	igd
23368	1e-200	0.0127628	17341	2	0.451343	eqtl-a-ENSG00000035115	rs12714397	A	C	0.275878	SH3YL1	TRUE	reported	igd
659381	2.19331e-32	0.0146778	30557	2	-0.173908	eqtl-a-ENSG00000035115	rs7591830	G	C	0.204713	SH3YL1	TRUE	reported	igd
310687	3.00608e-149	0.0155787	30746	2	-0.405346	eqtl-a-ENSG00000035115	rs6754607	G	A	0.832749	SH3YL1	TRUE	reported	igd
661048	1.00069e-12	0.0205751	31016	2	0.146709	eqtl-a-ENSG00000035115	rs6734782	C	A	0.908195	SH3YL1	TRUE	reported	igd
47262246	1.26891e-08	0.0122937	28917	3	-0.0699535	eqtl-a-ENSG00000035115	rs11920354	A	C	0.372903	SH3YL1	TRUE	reported	igd
118153977	7.89405e-11	0.0128668	31569	1	0.0836692	eqtl-a-ENSG00000035403	rs826415	G	T	0.308498	VCL	TRUE	reported	igd
56849749	1e-200	0.0117966	31684	3	0.392426	eqtl-a-ENSG00000035403	rs1354034	C	T	0.618137	VCL	TRUE	reported	igd
144385777	2.71206e-11	0.0266159	25735	6	0.177302	eqtl-a-ENSG00000035403	rs149110519	T	C	0.0526158	VCL	TRUE	reported	igd
99192919	2.30409e-22	0.0139512	26161	9	0.13571	eqtl-a-ENSG00000035403	rs10820606	C	A	0.236914	VCL	TRUE	reported	igd
76027514	2.21259e-50	0.0122306	23725	10	0.182561	eqtl-a-ENSG00000035403	rs61863650	T	G	0.370107	VCL	TRUE	reported	igd
75773362	1.83358e-14	0.0126208	31017	10	0.0966983	eqtl-a-ENSG00000035403	rs1403629	G	C	0.668915	VCL	TRUE	reported	igd
75867193	1e-200	0.0169752	31684	10	-0.706367	eqtl-a-ENSG00000035403	rs2279648	T	G	0.125164	VCL	TRUE	reported	igd
243268	2.22177e-28	0.0142589	31569	11	0.157545	eqtl-a-ENSG00000035403	rs505404	G	T	0.222031	VCL	TRUE	reported	igd
122216910	1.17761e-21	0.0189886	30031	12	0.181535	eqtl-a-ENSG00000035403	rs11553699	G	A	0.10963	VCL	TRUE	reported	igd
54712308	1.21451e-19	0.0120663	31684	12	0.109414	eqtl-a-ENSG00000035403	rs10876550	A	G	0.590064	VCL	TRUE	reported	igd
33864771	1.25661e-17	0.0290592	29836	17	0.248389	eqtl-a-ENSG00000035403	rs8082605	T	G	0.0436372	VCL	TRUE	reported	igd
33886764	3.22329e-19	0.0508421	20854	17	0.455596	eqtl-a-ENSG00000035403	rs145171343	T	C	0.0138172	VCL	TRUE	reported	igd
20720973	1.02579e-08	0.0118899	31300	18	0.0680852	eqtl-a-ENSG00000035403	rs11082304	T	G	0.50307	VCL	TRUE	reported	igd
1923271	1.10999e-08	0.0131461	31684	20	-0.0751022	eqtl-a-ENSG00000035403	rs4814779	A	C	0.286694	VCL	TRUE	reported	igd
128297569	9.8553e-09	0.0121723	31355	3	0.0697888	eqtl-a-ENSG00000035664	rs9880192	C	G	0.392874	DAPK2	TRUE	reported	igd
64159176	9.93345e-14	0.0153574	25524	15	0.114288	eqtl-a-ENSG00000035664	rs113453908	T	C	0.183153	DAPK2	TRUE	reported	igd
64314274	1.735e-96	0.0164829	31352	15	0.343563	eqtl-a-ENSG00000035664	rs332280	T	C	0.85144	DAPK2	TRUE	reported	igd
38156712	4.8156e-10	0.0122441	30971	17	-0.0762182	eqtl-a-ENSG00000035664	rs4794822	T	C	0.380161	DAPK2	TRUE	reported	igd
85788175	1.70137e-20	0.011924	31569	2	0.110652	eqtl-a-ENSG00000035681	rs7568458	A	T	0.451312	NSMAF	TRUE	reported	igd
59344064	2.11446e-16	0.0402513	28620	8	0.33068	eqtl-a-ENSG00000035681	rs74884939	C	T	0.0222553	NSMAF	TRUE	reported	igd
59418851	1e-200	0.0122853	31684	8	0.462693	eqtl-a-ENSG00000035681	rs10106272	C	T	0.308354	NSMAF	TRUE	reported	igd
244461792	1e-200	0.0155668	30277	1	-0.635376	eqtl-a-ENSG00000035687	rs72765888	G	T	0.154672	ADSS2	TRUE	reported	igd
244416723	7.09414e-40	0.0120889	30054	1	0.159766	eqtl-a-ENSG00000035687	rs10754823	G	T	0.602826	ADSS2	TRUE	reported	igd
244532219	5.66761e-21	0.0137371	30601	1	-0.129075	eqtl-a-ENSG00000035687	rs4658419	T	A	0.751897	ADSS2	TRUE	reported	igd
244512342	5.61694e-17	0.01318	27015	1	0.110358	eqtl-a-ENSG00000035687	rs900892	G	A	0.283001	ADSS2	TRUE	reported	igd
68314440	3.74283e-38	0.0120833	21335	4	-0.156049	eqtl-a-ENSG00000035720	rs7681618	G	A	0.601094	STAP1	TRUE	reported	igd
68259882	8.21675e-15	0.0121995	26408	4	-0.0947209	eqtl-a-ENSG00000035720	rs4241679	A	T	0.614011	STAP1	TRUE	reported	igd
158252438	4.98058e-08	0.0244103	26295	5	-0.133083	eqtl-a-ENSG00000035720	rs17056278	G	C	0.0633351	STAP1	TRUE	reported	igd
31237858	5.6607e-10	0.012846	22220	6	-0.0796374	eqtl-a-ENSG00000035720	rs34794906	C	T	0.310471	STAP1	TRUE	reported	igd
38051348	5.84252e-18	0.0118723	26026	17	-0.102527	eqtl-a-ENSG00000035720	rs8067378	G	A	0.497388	STAP1	TRUE	reported	igd
44747947	1.4042e-09	0.0136698	26026	20	-0.0827733	eqtl-a-ENSG00000035720	rs4810485	G	T	0.746826	STAP1	TRUE	reported	igd
101267385	3.39883e-10	0.0124601	26280	3	-0.0782408	eqtl-a-ENSG00000035862	rs13062095	C	T	0.350092	TIMP2	TRUE	reported	igd
144385777	2.06443e-19	0.0265814	20446	6	0.239496	eqtl-a-ENSG00000035862	rs149110519	T	C	0.0526158	TIMP2	TRUE	reported	igd
76852828	1e-200	0.0152049	26395	17	0.469469	eqtl-a-ENSG00000035862	rs1384364	G	A	0.826299	TIMP2	TRUE	reported	igd
77133547	4.32126e-09	0.04235	15875	17	-0.248649	eqtl-a-ENSG00000035862	rs138905266	T	C	0.0201069	TIMP2	TRUE	reported	igd
76904160	7.87046e-16	0.0119441	25942	17	-0.0962231	eqtl-a-ENSG00000035862	rs6501264	T	C	0.446762	TIMP2	TRUE	reported	igd
8504421	1.41801e-08	0.0119903	31569	1	-0.0680019	eqtl-a-ENSG00000036448	rs159963	A	C	0.564555	MYOM2	TRUE	reported	igd
2066477	1e-200	0.0202004	31569	8	1.02396	eqtl-a-ENSG00000036448	rs62478453	G	A	0.0798105	MYOM2	TRUE	reported	igd
2226119	1.54383e-60	0.0372353	24719	8	0.611146	eqtl-a-ENSG00000036448	rs71519834	G	A	0.025733	MYOM2	TRUE	reported	igd
2114805	3.50348e-36	0.0357709	23196	8	-0.449279	eqtl-a-ENSG00000036448	rs186777105	G	A	0.0281717	MYOM2	TRUE	reported	igd
2966852	2.17721e-09	0.016477	31684	8	-0.0985984	eqtl-a-ENSG00000036448	rs750318	C	T	0.846199	MYOM2	TRUE	reported	igd
1971299	3.31589e-26	0.0119597	31017	8	0.126651	eqtl-a-ENSG00000036448	rs4876254	A	G	0.56555	MYOM2	TRUE	reported	igd
2046002	1e-200	0.0161971	31564	8	0.59767	eqtl-a-ENSG00000036448	rs3824184	A	G	0.143833	MYOM2	TRUE	reported	igd
2391533	7.08908e-09	0.044624	23970	8	-0.258315	eqtl-a-ENSG00000036448	rs17693117	T	C	0.0180736	MYOM2	TRUE	reported	igd
2522583	2.0488e-16	0.0118994	26065	8	-0.0978034	eqtl-a-ENSG00000036448	rs58084828	A	C	0.53192	MYOM2	TRUE	reported	igd
2123793	5.35797e-107	0.0356929	26395	8	-0.784235	eqtl-a-ENSG00000036448	rs111994531	G	A	0.0276501	MYOM2	TRUE	reported	igd
20130102	8.21107e-16	0.02697	31529	8	0.217138	eqtl-a-ENSG00000036565	rs56268521	A	G	0.051087	SLC18A1	TRUE	reported	igd
19905904	1.18577e-12	0.0225041	31196	8	0.159939	eqtl-a-ENSG00000036565	rs78299715	G	C	0.0753794	SLC18A1	TRUE	reported	igd
20010261	1e-200	0.0114286	31191	8	0.432951	eqtl-a-ENSG00000036565	rs73210887	T	G	0.438179	SLC18A1	TRUE	reported	igd
6573286	1.01438e-89	0.0302964	29265	5	0.608485	eqtl-a-ENSG00000037474	rs75506645	A	G	0.0390451	NSUN2	TRUE	reported	igd
6948198	4.35111e-20	0.0119303	31483	5	0.109511	eqtl-a-ENSG00000037474	rs34565284	A	G	0.449012	NSUN2	TRUE	reported	igd
6682677	2.30675e-35	0.0321819	29659	5	-0.399371	eqtl-a-ENSG00000037474	rs77431911	G	C	0.0350635	NSUN2	TRUE	reported	igd
6575251	1.55132e-28	0.0505468	24409	5	-0.560109	eqtl-a-ENSG00000037474	rs80037445	T	C	0.0139392	NSUN2	TRUE	reported	igd
6641556	2.50726e-22	0.0409237	27197	5	-0.397721	eqtl-a-ENSG00000037474	rs80329314	T	C	0.0214718	NSUN2	TRUE	reported	igd
6599940	1e-200	0.0162068	31684	5	0.705178	eqtl-a-ENSG00000037474	rs3776448	T	C	0.137942	NSUN2	TRUE	reported	igd
6585234	1e-200	0.0180447	31345	5	-0.671719	eqtl-a-ENSG00000037474	rs575421	C	T	0.888504	NSUN2	TRUE	reported	igd
13899223	1.1272e-129	0.01755	26318	19	-0.425201	eqtl-a-ENSG00000037757	rs34596409	A	G	0.126392	MRI1	TRUE	reported	igd
13865275	1e-200	0.0115041	27564	19	-0.363375	eqtl-a-ENSG00000037757	rs435207	T	A	0.503304	MRI1	TRUE	reported	igd
13858096	4.60469e-19	0.0129571	31354	19	-0.115594	eqtl-a-ENSG00000037757	rs383243	A	T	0.299532	MRI1	TRUE	reported	igd
178336508	1e-200	0.0232097	31237	4	-0.762272	eqtl-a-ENSG00000038002	rs55894716	C	T	0.065362	AGA	TRUE	reported	igd
178325212	1e-200	0.014293	30902	4	-0.466003	eqtl-a-ENSG00000038002	rs4690512	G	A	0.797905	AGA	TRUE	reported	igd
178633310	1.12357e-57	0.0327652	30543	4	-0.524498	eqtl-a-ENSG00000038002	rs141292540	T	C	0.0335323	AGA	TRUE	reported	igd
178895392	2.30356e-25	0.0118596	31231	4	-0.123422	eqtl-a-ENSG00000038002	rs13131197	T	G	0.492124	AGA	TRUE	reported	igd
179229358	2.51831e-08	0.0396306	20421	4	-0.220818	eqtl-a-ENSG00000038002	rs146343140	A	G	0.0230353	AGA	TRUE	reported	igd
92753336	8.69501e-09	0.0429779	21629	1	0.247321	eqtl-a-ENSG00000038427	rs141094656	C	T	0.0195137	VCAN	TRUE	reported	igd
182323766	8.62581e-20	0.0119705	31569	2	0.10899	eqtl-a-ENSG00000038427	rs1375493	A	G	0.565077	VCAN	TRUE	reported	igd
128297569	5.66239e-11	0.012168	31569	3	-0.0797284	eqtl-a-ENSG00000038427	rs9880192	C	G	0.392874	VCAN	TRUE	reported	igd
82832139	1.41286e-12	0.0118825	31569	5	-0.0841617	eqtl-a-ENSG00000038427	rs309560	G	C	0.497509	VCAN	TRUE	reported	igd
137881690	3.33503e-17	0.0126097	31240	7	0.10635	eqtl-a-ENSG00000038427	rs7785014	C	T	0.668332	VCAN	TRUE	reported	igd
113912553	6.87227e-15	0.0118964	31569	9	-0.0926346	eqtl-a-ENSG00000038427	rs10980797	G	A	0.472236	VCAN	TRUE	reported	igd
54685880	9.24485e-11	0.0256111	29836	12	-0.165924	eqtl-a-ENSG00000038427	rs35979828	T	C	0.0571059	VCAN	TRUE	reported	igd
40974023	3.22062e-08	0.0292395	29277	13	0.161665	eqtl-a-ENSG00000038427	rs77526211	A	G	0.0432109	VCAN	TRUE	reported	igd
103847287	1.38621e-10	0.0133535	30165	14	0.0856936	eqtl-a-ENSG00000038427	rs8022179	A	T	0.727869	VCAN	TRUE	reported	igd
85946450	8.51334e-16	0.0120247	31684	16	-0.0967559	eqtl-a-ENSG00000038427	rs424971	C	T	0.421674	VCAN	TRUE	reported	igd
16019984	6.39735e-85	0.0222759	31352	8	-0.434991	eqtl-a-ENSG00000038945	rs73665242	C	A	0.0751576	MSR1	TRUE	reported	igd
16166251	2.07109e-21	0.0452389	27283	8	0.429838	eqtl-a-ENSG00000038945	rs75959292	C	T	0.0175051	MSR1	TRUE	reported	igd
16510222	1.64589e-13	0.0236286	28703	8	0.174256	eqtl-a-ENSG00000038945	rs822284	C	T	0.0678005	MSR1	TRUE	reported	igd
16375320	1e-200	0.0127181	30532	8	-0.395229	eqtl-a-ENSG00000038945	rs73191891	T	C	0.287815	MSR1	TRUE	reported	igd
67997920	1.10261e-09	0.0171758	31077	16	-0.104666	eqtl-a-ENSG00000039068	rs3785100	C	T	0.139114	CDH1	TRUE	reported	igd
68827720	1.25256e-11	0.0330671	29616	16	0.224003	eqtl-a-ENSG00000039068	rs36085011	A	G	0.0334074	CDH1	TRUE	reported	igd
68811307	2.09411e-183	0.0116795	31467	16	0.337312	eqtl-a-ENSG00000039068	rs11642362	C	T	0.569345	CDH1	TRUE	reported	igd
56849749	1.98852e-08	0.0122367	31684	3	-0.0686858	eqtl-a-ENSG00000039523	rs1354034	C	T	0.618137	RIPOR1	TRUE	reported	igd
50370254	4.48849e-16	0.0166427	30077	7	-0.135214	eqtl-a-ENSG00000039523	rs149007767	T	C	0.149708	RIPOR1	TRUE	reported	igd
67607848	1.78238e-128	0.0208327	31567	16	-0.502355	eqtl-a-ENSG00000039523	rs111893345	T	C	0.0857429	RIPOR1	TRUE	reported	igd
34797943	2.92611e-08	0.0119513	31558	5	-0.0662772	eqtl-a-ENSG00000039560	rs13155753	G	A	0.449647	RAI14	TRUE	reported	igd
34541312	4.38733e-47	0.0158144	31355	5	0.227909	eqtl-a-ENSG00000039560	rs12153461	T	G	0.167713	RAI14	TRUE	reported	igd
34743608	3.2434e-68	0.0170926	31563	5	0.298323	eqtl-a-ENSG00000039560	rs56142210	A	C	0.137628	RAI14	TRUE	reported	igd
50370254	2.42829e-13	0.01665	29328	7	0.121928	eqtl-a-ENSG00000039650	rs149007767	T	C	0.149708	PNKP	TRUE	reported	igd
50300026	1e-200	0.0113992	23741	19	0.42704	eqtl-a-ENSG00000039650	rs28413128	G	A	0.454777	PNKP	TRUE	reported	igd
50362286	1.85353e-121	0.033392	29614	19	-0.782562	eqtl-a-ENSG00000039650	rs16981493	C	T	0.0315762	PNKP	TRUE	reported	igd
50434021	6.09397e-11	0.0263775	29086	19	0.172546	eqtl-a-ENSG00000039650	rs11554772	T	C	0.0536349	PNKP	TRUE	reported	igd
168904051	1e-200	0.0242304	24110	5	-0.796944	eqtl-a-ENSG00000040275	rs113640400	C	T	0.0595909	SPDL1	TRUE	reported	igd
169081212	3.47216e-19	0.0375408	20308	5	0.336091	eqtl-a-ENSG00000040275	rs140642519	A	G	0.0256513	SPDL1	TRUE	reported	igd
168900699	7.65068e-93	0.0122906	24908	5	-0.251199	eqtl-a-ENSG00000040275	rs255738	C	G	0.649127	SPDL1	TRUE	reported	igd
50370254	3.10778e-09	0.0166609	30077	7	0.0987292	eqtl-a-ENSG00000040633	rs149007767	T	C	0.149708	PHF23	TRUE	reported	igd
7112596	6.71429e-39	0.0338683	30546	17	0.441846	eqtl-a-ENSG00000040633	rs72837700	C	A	0.0315064	PHF23	TRUE	reported	igd
7163350	2.8774e-110	0.0167444	31684	17	-0.373587	eqtl-a-ENSG00000040633	rs1215	G	A	0.142283	PHF23	TRUE	reported	igd
56849749	1e-200	0.011828	31256	3	0.378849	eqtl-a-ENSG00000041353	rs1354034	C	T	0.618137	RAB27B	TRUE	reported	igd
106372219	1.7636e-13	0.0119388	30872	7	0.0879376	eqtl-a-ENSG00000041353	rs342293	G	C	0.450728	RAB27B	TRUE	reported	igd
4844265	1.6576e-08	0.0146662	31256	9	0.0827817	eqtl-a-ENSG00000041353	rs2236496	C	T	0.207279	RAB27B	TRUE	reported	igd
99192919	5.83311e-23	0.0139499	25848	9	0.137634	eqtl-a-ENSG00000041353	rs10820606	C	A	0.236914	RAB27B	TRUE	reported	igd
202856	8.74782e-45	0.0144671	25797	11	0.203135	eqtl-a-ENSG00000041353	rs11602954	A	G	0.211758	RAB27B	TRUE	reported	igd
54685880	5.94977e-11	0.0256103	29523	12	0.167624	eqtl-a-ENSG00000041353	rs35979828	T	C	0.0571059	RAB27B	TRUE	reported	igd
33875262	2.6212e-16	0.012888	30872	17	-0.105545	eqtl-a-ENSG00000041353	rs8073060	A	T	0.305723	RAB27B	TRUE	reported	igd
52488869	6.56448e-55	0.0133009	31256	18	0.207583	eqtl-a-ENSG00000041353	rs7244800	A	G	0.26942	RAB27B	TRUE	reported	igd
52559705	4.35712e-11	0.0127024	30589	18	-0.0837254	eqtl-a-ENSG00000041353	rs11872375	A	T	0.323557	RAB27B	TRUE	reported	igd
1923734	2.97783e-13	0.0125022	30872	20	-0.0912073	eqtl-a-ENSG00000041353	rs6136489	G	T	0.344366	RAB27B	TRUE	reported	igd
1819280	4.54025e-09	0.0118931	30102	20	0.069733	eqtl-a-ENSG00000041353	rs156356	C	T	0.48686	RAB27B	TRUE	reported	igd
109074098	6.23304e-20	0.0205619	26494	13	-0.187936	eqtl-a-ENSG00000041515	rs58251014	T	G	0.0917	MYO16	TRUE	reported	igd
109004653	8.88996e-28	0.0132823	26605	13	0.145091	eqtl-a-ENSG00000041515	rs9301290	G	C	0.274403	MYO16	TRUE	reported	igd
108957063	1e-200	0.0129139	25942	13	0.568627	eqtl-a-ENSG00000041515	rs9520836	G	A	0.248516	MYO16	TRUE	reported	igd
194354509	1e-200	0.0123822	25984	3	-0.385149	eqtl-a-ENSG00000041802	rs6437393	T	G	0.316214	LSG1	TRUE	reported	igd
194418689	1e-200	0.0185044	26264	3	0.776544	eqtl-a-ENSG00000041802	rs73890213	T	C	0.102479	LSG1	TRUE	reported	igd
194430723	6.00759e-15	0.0172687	20673	3	-0.134763	eqtl-a-ENSG00000041802	rs4677623	T	G	0.862937	LSG1	TRUE	reported	igd
43116830	1.10739e-36	0.0127286	31146	5	0.161028	eqtl-a-ENSG00000042317	rs1532331	T	G	0.683885	SPATA7	TRUE	reported	igd
88827433	5.5847e-160	0.014628	29735	14	0.394237	eqtl-a-ENSG00000042317	rs35823815	A	G	0.19577	SPATA7	TRUE	reported	igd
88796823	1.55883e-14	0.0240799	31031	14	0.184998	eqtl-a-ENSG00000042317	rs73314274	A	G	0.0650713	SPATA7	TRUE	reported	igd
85619423	7.23103e-12	0.0403246	10658	2	0.276345	eqtl-a-ENSG00000042445	rs145297992	G	A	0.0222054	RETSAT	TRUE	reported	igd
85521105	1e-200	0.0114249	13925	2	0.399322	eqtl-a-ENSG00000042445	rs6718291	A	C	0.484706	RETSAT	TRUE	reported	igd
85808087	1.0927e-33	0.0214465	14257	2	-0.259438	eqtl-a-ENSG00000042445	rs72843861	T	C	0.0831367	RETSAT	TRUE	reported	igd
85534567	2.86748e-26	0.0289857	14262	2	0.307356	eqtl-a-ENSG00000042493	rs61326180	A	G	0.0437422	CAPG	TRUE	reported	igd
85519840	1e-200	0.0279953	14253	2	-0.8631	eqtl-a-ENSG00000042493	rs139922251	A	C	0.0443098	CAPG	TRUE	reported	igd
85682100	1.27468e-35	0.0508126	9924	2	-0.632993	eqtl-a-ENSG00000042493	rs139348324	T	C	0.0137599	CAPG	TRUE	reported	igd
85658232	1e-200	0.0121093	14166	2	0.378407	eqtl-a-ENSG00000042493	rs11674612	G	A	0.344899	CAPG	TRUE	reported	igd
50427982	3.57437e-21	0.011927	31684	7	-0.112642	eqtl-a-ENSG00000042753	rs6592965	A	G	0.449532	AP2S1	TRUE	reported	igd
47298001	3.5416e-10	0.0143768	31270	19	0.090187	eqtl-a-ENSG00000042753	rs57753335	C	T	0.218763	AP2S1	TRUE	reported	igd
47441846	2.43893e-67	0.0118867	31562	19	0.206088	eqtl-a-ENSG00000042753	rs311379	C	G	0.567241	AP2S1	TRUE	reported	igd
133685503	1.26038e-12	0.054864	9204	8	0.389469	eqtl-a-ENSG00000042832	rs150349565	T	C	0.0118673	TG	TRUE	reported	igd
134108453	3.79752e-17	0.0118935	31466	8	-0.100129	eqtl-a-ENSG00000042832	rs2069568	T	C	0.47119	TG	TRUE	reported	igd
133785737	1e-200	0.0116082	31355	8	0.357912	eqtl-a-ENSG00000042832	rs2467959	C	T	0.560901	TG	TRUE	reported	igd
144385777	1.27941e-08	0.0266272	25735	6	0.15148	eqtl-a-ENSG00000042980	rs149110519	T	C	0.0526158	ADAM28	TRUE	reported	igd
24141928	1.4101e-10	0.0165867	31228	8	-0.1064	eqtl-a-ENSG00000042980	rs397667	T	C	0.848736	ADAM28	TRUE	reported	igd
24214935	1.33045e-126	0.0120271	31559	8	-0.287866	eqtl-a-ENSG00000042980	rs892587	A	C	0.378908	ADAM28	TRUE	reported	igd
111884608	4.45985e-08	0.0119332	28418	12	0.0652948	eqtl-a-ENSG00000042980	rs3184504	C	T	0.542056	ADAM28	TRUE	reported	igd
169735262	8.4217e-89	0.0161428	30688	5	0.322516	eqtl-a-ENSG00000043462	rs12652307	C	G	0.156774	LCP2	TRUE	reported	igd
169540994	7.50067e-14	0.0426333	27962	5	-0.318842	eqtl-a-ENSG00000043462	rs146319868	T	G	0.0198043	LCP2	TRUE	reported	igd
169761334	8.05008e-28	0.0121137	31470	5	0.132433	eqtl-a-ENSG00000043462	rs315773	A	G	0.603085	LCP2	TRUE	reported	igd
40354973	7.86321e-23	0.0352409	31120	1	0.346644	eqtl-a-ENSG00000043514	rs80342257	C	T	0.0291803	TRIT1	TRUE	reported	igd
40221806	6.00067e-21	0.0499515	17371	1	0.46905	eqtl-a-ENSG00000043514	rs150780735	T	C	0.0143136	TRIT1	TRUE	reported	igd
40260447	1e-200	0.0170604	27310	1	0.583833	eqtl-a-ENSG00000043514	rs230288	G	A	0.870969	TRIT1	TRUE	reported	igd
137358317	4.46889e-27	0.020733	29796	5	-0.223415	eqtl-a-ENSG00000044115	rs78386494	T	C	0.0897985	CTNNA1	TRUE	reported	igd
137980855	1e-200	0.012065	27359	5	-0.367514	eqtl-a-ENSG00000044115	rs6596446	C	T	0.352827	CTNNA1	TRUE	reported	igd
138055308	1e-200	0.0154793	31529	5	0.484873	eqtl-a-ENSG00000044115	rs17286171	T	C	0.165679	CTNNA1	TRUE	reported	igd
138472048	6.15545e-10	0.0473239	7882	5	-0.29276	eqtl-a-ENSG00000044115	rs116346542	T	G	0.0160314	CTNNA1	TRUE	reported	igd
139091316	2.47651e-09	0.032527	29707	5	0.193962	eqtl-a-ENSG00000044115	rs72790996	A	G	0.0345939	CTNNA1	TRUE	reported	igd
139066854	2.43893e-85	0.020789	27095	5	-0.406978	eqtl-a-ENSG00000044115	rs34897167	A	C	0.0874433	CTNNA1	TRUE	reported	igd
50370254	4.38531e-19	0.0166347	30037	7	-0.148493	eqtl-a-ENSG00000044115	rs149007767	T	C	0.149708	CTNNA1	TRUE	reported	igd
31240721	5.18501e-10	0.0119074	30602	6	0.0739854	eqtl-a-ENSG00000044574	rs2249742	T	C	0.470933	HSPA5	TRUE	reported	igd
128118864	1.37057e-56	0.0386177	25632	9	0.612155	eqtl-a-ENSG00000044574	rs2416962	G	A	0.0239091	HSPA5	TRUE	reported	igd
127832040	1.036e-10	0.0183885	31562	9	-0.118817	eqtl-a-ENSG00000044574	rs11790965	C	T	0.118492	HSPA5	TRUE	reported	igd
56356502	6.11928e-23	0.0461111	22060	17	-0.454711	eqtl-a-ENSG00000044574	rs56378716	G	A	0.0168293	HSPA5	TRUE	reported	igd
13000550	4.11908e-13	0.0123682	31569	19	0.0896908	eqtl-a-ENSG00000044574	rs56397034	C	G	0.361095	HSPA5	TRUE	reported	igd
144385777	3.79359e-08	0.0266292	25521	6	0.146469	eqtl-a-ENSG00000047056	rs149110519	T	C	0.0526158	WDR37	TRUE	reported	igd
1096932	2.56094e-69	0.0366664	31141	10	0.645248	eqtl-a-ENSG00000047056	rs7100196	A	G	0.026484	WDR37	TRUE	reported	igd
1196692	4.28706e-10	0.0233453	29907	10	-0.145749	eqtl-a-ENSG00000047056	rs57148007	T	C	0.0696718	WDR37	TRUE	reported	igd
1156165	2.96006e-20	0.0224186	31086	10	-0.206711	eqtl-a-ENSG00000047056	rs10794720	C	T	0.924194	WDR37	TRUE	reported	igd
112323305	1.2368e-12	0.0132207	27156	5	0.0938841	eqtl-a-ENSG00000047188	rs62366969	G	A	0.280784	YTHDC2	TRUE	reported	igd
112681830	2.52697e-23	0.0136094	31684	5	0.13541	eqtl-a-ENSG00000047188	rs6876848	A	G	0.254895	YTHDC2	TRUE	reported	igd
113237169	2.9061e-08	0.0469918	19579	5	0.260668	eqtl-a-ENSG00000047188	rs114855595	T	G	0.0162714	YTHDC2	TRUE	reported	igd
112760874	1e-200	0.014702	31569	5	0.448675	eqtl-a-ENSG00000047188	rs10063334	C	T	0.189741	YTHDC2	TRUE	reported	igd
36069805	2.45482e-10	0.0131235	26410	4	-0.0830677	eqtl-a-ENSG00000047365	rs7657166	A	G	0.288098	ARAP2	TRUE	reported	igd
36376074	2.54408e-09	0.0206716	26295	4	-0.123172	eqtl-a-ENSG00000047365	rs34967438	T	C	0.090964	ARAP2	TRUE	reported	igd
36312542	6.13762e-156	0.0300415	26004	4	-0.799213	eqtl-a-ENSG00000047365	rs28530750	A	G	0.0388887	ARAP2	TRUE	reported	igd
144385777	6.4506e-13	0.0266091	20501	6	0.191335	eqtl-a-ENSG00000047365	rs149110519	T	C	0.0526158	ARAP2	TRUE	reported	igd
186954285	1.22687e-14	0.0120199	31565	1	0.0927122	eqtl-a-ENSG00000047410	rs10752988	C	T	0.576482	TPR	TRUE	reported	igd
186301050	1.44544e-136	0.0157826	31569	1	-0.392565	eqtl-a-ENSG00000047410	rs3736597	C	G	0.162716	TPR	TRUE	reported	igd
31851234	1.33131e-08	0.0146941	30872	6	0.083495	eqtl-a-ENSG00000047410	rs652888	G	A	0.206206	TPR	TRUE	reported	igd
16442019	1.90327e-14	0.012647	22704	19	-0.0968368	eqtl-a-ENSG00000047410	rs55908509	A	G	0.3284	TPR	TRUE	reported	igd
15441925	1e-200	0.0208299	31353	6	0.653483	eqtl-a-ENSG00000047579	rs7756497	T	C	0.0832516	DTNBP1	TRUE	reported	igd
15799979	1.92486e-26	0.0371863	27261	6	0.395696	eqtl-a-ENSG00000047579	rs112876093	T	C	0.0260937	DTNBP1	TRUE	reported	igd
15536762	2.36102e-61	0.0179846	31354	6	-0.297224	eqtl-a-ENSG00000047579	rs62396144	A	G	0.122429	DTNBP1	TRUE	reported	igd
139840693	9.50605e-11	0.0119103	9188	6	0.0771147	eqtl-a-ENSG00000047597	rs592423	C	A	0.532047	XK	TRUE	reported	igd
135419018	2.07769e-08	0.0134807	9188	6	0.0755663	eqtl-a-ENSG00000047597	rs9399137	C	T	0.264393	XK	TRUE	reported	igd
50427982	2.11106e-18	0.0119323	9188	7	0.104424	eqtl-a-ENSG00000047597	rs6592965	A	G	0.449532	XK	TRUE	reported	igd
43831259	1.10479e-08	0.0135678	9188	18	0.0775226	eqtl-a-ENSG00000047597	rs9944715	G	A	0.740866	XK	TRUE	reported	igd
56849749	5.87354e-13	0.0122279	23703	3	0.0880824	eqtl-a-ENSG00000047617	rs1354034	C	T	0.618137	ANO2	TRUE	reported	igd
6072011	5.74381e-14	0.0134646	23374	12	0.101172	eqtl-a-ENSG00000047617	rs10849364	A	G	0.26465	ANO2	TRUE	reported	igd
6167118	3.9204e-08	0.0221377	23701	12	0.121635	eqtl-a-ENSG00000047617	rs35365059	T	C	0.0782501	ANO2	TRUE	reported	igd
43359061	7.60449e-09	0.0135507	9188	2	-0.0782798	eqtl-a-ENSG00000047644	rs12466022	A	C	0.260124	WWC3	TRUE	reported	igd
144385777	2.58167e-12	0.0266116	5511	6	-0.186247	eqtl-a-ENSG00000047644	rs149110519	T	C	0.0526158	WWC3	TRUE	reported	igd
50370254	4.75773e-21	0.0166295	8025	7	0.156558	eqtl-a-ENSG00000047644	rs149007767	T	C	0.149708	WWC3	TRUE	reported	igd
28724374	2.88868e-09	0.013111	9188	7	0.0778529	eqtl-a-ENSG00000047644	rs56388170	T	G	0.289189	WWC3	TRUE	reported	igd
40974023	3.24272e-08	0.0292395	9188	13	-0.161627	eqtl-a-ENSG00000047644	rs77526211	A	G	0.0432109	WWC3	TRUE	reported	igd
175815591	4.60893e-32	0.0448517	9548	5	0.528627	eqtl-a-ENSG00000048162	rs141048893	G	A	0.0177524	NOP16	TRUE	reported	igd
175632897	3.57273e-11	0.0320421	21378	5	0.212148	eqtl-a-ENSG00000048162	rs181254695	A	G	0.0356675	NOP16	TRUE	reported	igd
175811233	1.29718e-129	0.0239257	24702	5	0.579534	eqtl-a-ENSG00000048162	rs1065206	T	C	0.0634362	NOP16	TRUE	reported	igd
28724374	2.55447e-13	0.0131025	31101	7	0.0958593	eqtl-a-ENSG00000048392	rs56388170	T	G	0.289189	RRM2B	TRUE	reported	igd
103250775	9.89008e-38	0.0219585	31314	8	-0.281927	eqtl-a-ENSG00000048392	rs1037700	C	G	0.0788321	RRM2B	TRUE	reported	igd
103251997	3.66775e-85	0.0135444	31430	8	-0.264871	eqtl-a-ENSG00000048392	rs2853231	A	G	0.251005	RRM2B	TRUE	reported	igd
32665420	2.34779e-08	0.0186529	30211	6	-0.10416	eqtl-a-ENSG00000048462	rs10484561	G	T	0.114756	TNFRSF17	TRUE	reported	igd
112072424	3.94721e-08	0.0122446	31185	12	-0.0672607	eqtl-a-ENSG00000048462	rs11065987	G	A	0.380678	TNFRSF17	TRUE	reported	igd
12062396	1.54277e-21	0.0123746	31684	16	-0.117954	eqtl-a-ENSG00000048462	rs12597429	C	T	0.358037	TNFRSF17	TRUE	reported	igd
12615194	1e-200	0.0115238	25018	16	0.363975	eqtl-a-ENSG00000048471	rs1894967	G	A	0.470668	SNX29	TRUE	reported	igd
12666356	4.9545e-148	0.0267435	23755	16	0.692967	eqtl-a-ENSG00000048471	rs72775264	A	G	0.0497549	SNX29	TRUE	reported	igd
12399075	1.42679e-10	0.0280026	22701	16	0.179584	eqtl-a-ENSG00000048471	rs7192378	C	T	0.0472783	SNX29	TRUE	reported	igd
12594266	4.52387e-09	0.030127	9332	16	0.176662	eqtl-a-ENSG00000048471	rs3902078	G	A	0.04058	SNX29	TRUE	reported	igd
12666739	1.85097e-81	0.0388948	25852	16	0.743525	eqtl-a-ENSG00000048471	rs79525599	C	T	0.0233709	SNX29	TRUE	reported	igd
12087784	5.87219e-30	0.0126392	25514	16	0.143714	eqtl-a-ENSG00000048471	rs398057	A	C	0.326015	SNX29	TRUE	reported	igd
40778854	8.7882e-59	0.0246616	30735	1	-0.398672	eqtl-a-ENSG00000049089	rs78453743	T	C	0.0608924	COL9A2	TRUE	reported	igd
43721508	3.12594e-10	0.0120214	31300	2	0.0756423	eqtl-a-ENSG00000049089	rs12478601	T	C	0.574604	COL9A2	TRUE	reported	igd
103434253	2.34423e-161	0.0124341	31569	4	0.336566	eqtl-a-ENSG00000049089	rs3774937	C	T	0.320593	COL9A2	TRUE	reported	igd
144385777	4.04017e-11	0.0266167	25735	6	0.175742	eqtl-a-ENSG00000049089	rs149110519	T	C	0.0526158	COL9A2	TRUE	reported	igd
9291666	1e-200	0.0115447	31522	1	-0.46313	eqtl-a-ENSG00000049239	rs6577563	C	T	0.393136	H6PD	TRUE	reported	igd
9397865	4.08507e-12	0.0348069	30516	1	0.241365	eqtl-a-ENSG00000049239	rs72643827	C	G	0.030042	H6PD	TRUE	reported	igd
9427869	2.27688e-10	0.0153441	27359	1	-0.0973031	eqtl-a-ENSG00000049239	rs2275457	A	G	0.816184	H6PD	TRUE	reported	igd
9121498	2.06771e-09	0.012505	31008	1	0.0749347	eqtl-a-ENSG00000049239	rs2986630	T	C	0.344935	H6PD	TRUE	reported	igd
9280050	6.12632e-22	0.0341893	26010	1	-0.329154	eqtl-a-ENSG00000049239	rs74512616	T	C	0.0310724	H6PD	TRUE	reported	igd
7719903	3.51974e-08	0.0133161	31684	1	0.0734185	eqtl-a-ENSG00000049245	rs56884865	T	C	0.274926	VAMP3	TRUE	reported	igd
7950052	2.06871e-28	0.0145529	31139	1	0.160887	eqtl-a-ENSG00000049245	rs227165	A	G	0.209868	VAMP3	TRUE	reported	igd
7833951	1e-200	0.0146428	31569	1	0.4671	eqtl-a-ENSG00000049245	rs11590868	G	T	0.190326	VAMP3	TRUE	reported	igd
7953531	1e-200	0.0355218	30924	1	1.12062	eqtl-a-ENSG00000049246	rs56867169	A	G	0.0269509	PER3	TRUE	reported	igd
8021740	1.13841e-46	0.0155129	28536	1	-0.222539	eqtl-a-ENSG00000049246	rs17523802	A	G	0.176091	PER3	TRUE	reported	igd
7805588	1.35738e-72	0.0147248	31101	1	0.265344	eqtl-a-ENSG00000049246	rs35925924	G	A	0.199505	PER3	TRUE	reported	igd
44229068	3.0178e-08	0.0161793	30931	7	-0.0896379	eqtl-a-ENSG00000049246	rs1799884	T	C	0.160927	PER3	TRUE	reported	igd
41757647	1.80343e-19	0.0142316	31315	22	0.128435	eqtl-a-ENSG00000049246	rs4822024	A	G	0.224124	PER3	TRUE	reported	igd
8014568	2.61758e-39	0.0155525	23675	1	-0.204006	eqtl-a-ENSG00000049247	rs35731977	A	G	0.17548	UTS2	TRUE	reported	igd
8188173	4.54046e-16	0.0266709	26240	1	0.216653	eqtl-a-ENSG00000049247	rs9435005	C	T	0.0523021	UTS2	TRUE	reported	igd
7846146	1e-200	0.0377138	25081	1	1.25051	eqtl-a-ENSG00000049247	rs60102794	T	C	0.0236655	UTS2	TRUE	reported	igd
8024592	1.18686e-15	0.016412	31683	1	0.131395	eqtl-a-ENSG00000049249	rs4908488	C	T	0.154916	TNFRSF9	TRUE	reported	igd
8003009	1.65082e-36	0.0314275	29097	1	-0.396594	eqtl-a-ENSG00000049249	rs17229038	T	C	0.0368204	TNFRSF9	TRUE	reported	igd
7924023	3.80172e-09	0.0144448	31568	1	0.0851175	eqtl-a-ENSG00000049249	rs34947804	T	C	0.216019	TNFRSF9	TRUE	reported	igd
7996338	1.77746e-52	0.0379404	28236	1	-0.578394	eqtl-a-ENSG00000049249	rs9657975	T	C	0.0248262	TNFRSF9	TRUE	reported	igd
50370254	4.48332e-64	0.0165154	30077	7	-0.279113	eqtl-a-ENSG00000049249	rs149007767	T	C	0.149708	TNFRSF9	TRUE	reported	igd
16170764	2.0855e-09	0.0118961	31569	17	-0.0712673	eqtl-a-ENSG00000049249	rs7210990	A	C	0.481977	TNFRSF9	TRUE	reported	igd
56849749	1.90985e-136	0.0119906	31684	3	0.298113	eqtl-a-ENSG00000049323	rs1354034	C	T	0.618137	LTBP1	TRUE	reported	igd
243268	1.76563e-15	0.0142884	31569	11	0.11369	eqtl-a-ENSG00000049323	rs505404	G	T	0.222031	LTBP1	TRUE	reported	igd
54712308	6.64049e-26	0.0120542	31684	12	0.126866	eqtl-a-ENSG00000049323	rs10876550	A	G	0.590064	LTBP1	TRUE	reported	igd
31238318	5.78695e-09	0.0127141	30872	6	0.074029	eqtl-a-ENSG00000050165	rs9264638	A	G	0.677162	DKK3	TRUE	reported	igd
11892816	6.43428e-31	0.0362596	23248	11	0.419226	eqtl-a-ENSG00000050165	rs11022069	T	C	0.0274432	DKK3	TRUE	reported	igd
12016838	1.15133e-11	0.030684	26163	11	-0.208225	eqtl-a-ENSG00000050165	rs12577616	T	C	0.0390246	DKK3	TRUE	reported	igd
12145217	3.40549e-08	0.0123485	24732	11	-0.0681526	eqtl-a-ENSG00000050165	rs12790969	G	A	0.365114	DKK3	TRUE	reported	igd
12010581	1e-200	0.0179361	26494	11	-0.7189	eqtl-a-ENSG00000050165	rs988667	C	T	0.111233	DKK3	TRUE	reported	igd
11856341	2.3518e-86	0.0178006	26493	11	-0.350591	eqtl-a-ENSG00000050165	rs79552561	G	A	0.12424	DKK3	TRUE	reported	igd
12038430	5.09683e-14	0.0450154	17602	11	-0.33893	eqtl-a-ENSG00000050165	rs71478987	T	C	0.0177253	DKK3	TRUE	reported	igd
25979561	1.3724e-08	0.0294108	10333	7	0.166959	eqtl-a-ENSG00000050344	rs146154536	C	T	0.0426805	NFE2L3	TRUE	reported	igd
25908952	8.82877e-12	0.0158618	14263	7	-0.108246	eqtl-a-ENSG00000050344	rs6960950	G	T	0.168836	NFE2L3	TRUE	reported	igd
26135404	1e-200	0.0139676	14257	7	-0.53013	eqtl-a-ENSG00000050344	rs35257100	T	C	0.208035	NFE2L3	TRUE	reported	igd
50461676	1e-200	0.0116634	31682	12	-0.353057	eqtl-a-ENSG00000050405	rs844347	C	A	0.425997	LIMA1	TRUE	reported	igd
51355243	5.34072e-12	0.0250853	26336	12	0.172998	eqtl-a-ENSG00000050405	rs76637716	A	G	0.0596632	LIMA1	TRUE	reported	igd
51213433	5.19637e-24	0.0200508	29781	12	-0.202631	eqtl-a-ENSG00000050405	rs17291650	G	A	0.0968591	LIMA1	TRUE	reported	igd
154353012	1.8078e-09	0.0133728	31470	5	0.0804267	eqtl-a-ENSG00000050426	rs13165424	G	A	0.271036	LETMD1	TRUE	reported	igd
51442616	9.54993e-127	0.0230962	31355	12	0.55312	eqtl-a-ENSG00000050426	rs7972608	C	A	0.931494	LETMD1	TRUE	reported	igd
51546090	9.62277e-36	0.0150418	31351	12	0.18772	eqtl-a-ENSG00000050426	rs34498074	T	C	0.191544	LETMD1	TRUE	reported	igd
177674431	7.88134e-17	0.0147756	14248	5	-0.123124	eqtl-a-ENSG00000050767	rs3812092	A	G	0.202443	COL23A1	TRUE	reported	igd
177907371	2.31526e-79	0.0125499	14256	5	-0.236724	eqtl-a-ENSG00000050767	rs686282	G	A	0.674987	COL23A1	TRUE	reported	igd
178010868	4.09638e-12	0.0118833	14254	5	0.0823988	eqtl-a-ENSG00000050767	rs540371	G	A	0.499037	COL23A1	TRUE	reported	igd
178116343	3.12651e-08	0.0124006	11496	5	0.0686287	eqtl-a-ENSG00000050767	rs9329048	C	T	0.358082	COL23A1	TRUE	reported	igd
227175367	2.47811e-08	0.0119202	31569	1	0.066454	eqtl-a-ENSG00000051009	rs6426558	T	G	0.464662	FHIP1B	TRUE	reported	igd
6307696	5.08394e-12	0.0156829	31051	11	-0.108261	eqtl-a-ENSG00000051009	rs12365470	T	A	0.173718	FHIP1B	TRUE	reported	igd
6224304	6.99842e-123	0.022961	31568	11	0.541304	eqtl-a-ENSG00000051009	rs2615951	G	A	0.0694712	FHIP1B	TRUE	reported	igd
6239553	4.9136e-14	0.0485263	19568	11	-0.365602	eqtl-a-ENSG00000051009	rs61876722	C	T	0.0152142	FHIP1B	TRUE	reported	igd
6224357	1e-200	0.0256944	31240	11	1.37468	eqtl-a-ENSG00000051009	rs117202587	T	A	0.0467992	FHIP1B	TRUE	reported	igd
50370254	2.24213e-08	0.0166632	30077	7	-0.0931821	eqtl-a-ENSG00000051108	rs149007767	T	C	0.149708	HERPUD1	TRUE	reported	igd
56927328	1.77705e-33	0.0150963	31565	16	0.18202	eqtl-a-ENSG00000051108	rs28728226	C	A	0.189921	HERPUD1	TRUE	reported	igd
56883438	1.35831e-165	0.0116097	31566	16	-0.318404	eqtl-a-ENSG00000051108	rs8044753	A	G	0.522026	HERPUD1	TRUE	reported	igd
56994212	4.04846e-09	0.013238	31564	16	0.0778697	eqtl-a-ENSG00000051108	rs12720918	C	T	0.280097	HERPUD1	TRUE	reported	igd
43360065	1.68089e-08	0.0136518	26953	2	0.0770235	eqtl-a-ENSG00000051382	rs28498283	T	A	0.254318	PIK3CB	TRUE	reported	igd
138605971	3.28269e-09	0.0118916	31567	3	-0.07036	eqtl-a-ENSG00000051382	rs9809657	G	T	0.489148	PIK3CB	TRUE	reported	igd
959111	1.24621e-10	0.014557	31569	10	0.0936541	eqtl-a-ENSG00000051382	rs12264390	C	T	0.21134	PIK3CB	TRUE	reported	igd
88842866	1.33441e-08	0.0180044	13099	16	-0.102292	eqtl-a-ENSG00000051523	rs55633573	T	C	0.124538	CYBA	TRUE	reported	igd
88709828	1.22462e-148	0.0119909	10094	16	-0.311347	eqtl-a-ENSG00000051523	rs1049254	G	A	0.621911	CYBA	TRUE	reported	igd
88656044	2.66624e-31	0.0151207	14261	16	-0.17596	eqtl-a-ENSG00000051523	rs12597572	G	A	0.189292	CYBA	TRUE	reported	igd
138731460	6.31684e-47	0.0252669	31240	6	-0.363493	eqtl-a-ENSG00000051620	rs56004125	T	G	0.0580547	HEBP2	TRUE	reported	igd
138644032	1e-200	0.0276264	27617	6	-1.03275	eqtl-a-ENSG00000051620	rs7750577	A	G	0.0441842	HEBP2	TRUE	reported	igd
138645402	1e-200	0.0388511	28323	6	-1.37365	eqtl-a-ENSG00000051620	rs76623389	G	A	0.0220449	HEBP2	TRUE	reported	igd
19165263	2.73275e-28	0.0374201	25992	12	0.412755	eqtl-a-ENSG00000052126	rs11044383	G	A	0.0257442	PLEKHA5	TRUE	reported	igd
19380247	2.00217e-15	0.0467023	20651	12	0.370877	eqtl-a-ENSG00000052126	rs117616506	T	C	0.016439	PLEKHA5	TRUE	reported	igd
19590807	8.13954e-11	0.0380107	28133	12	-0.24699	eqtl-a-ENSG00000052126	rs12813757	G	A	0.025073	PLEKHA5	TRUE	reported	igd
19303772	1e-200	0.0149654	31086	12	0.520606	eqtl-a-ENSG00000052126	rs1514831	C	T	0.822993	PLEKHA5	TRUE	reported	igd
85806068	3.24041e-13	0.012042	31569	2	0.0877149	eqtl-a-ENSG00000052749	rs3731827	C	T	0.418566	RRP12	TRUE	reported	igd
173205318	7.2929e-10	0.0137202	31569	5	0.0845093	eqtl-a-ENSG00000052749	rs2594836	A	G	0.749651	RRP12	TRUE	reported	igd
148200011	2.16073e-16	0.0120385	31569	5	0.098869	eqtl-a-ENSG00000052749	rs56330463	C	T	0.582097	RRP12	TRUE	reported	igd
98942021	1.5838e-16	0.041741	24363	10	0.344367	eqtl-a-ENSG00000052749	rs117072213	T	C	0.0206605	RRP12	TRUE	reported	igd
98838735	1.73241e-08	0.012313	31355	10	0.069407	eqtl-a-ENSG00000052749	rs2817684	A	C	0.370091	RRP12	TRUE	reported	igd
99493423	5.31374e-36	0.0118893	31231	10	0.148937	eqtl-a-ENSG00000052749	rs10882992	G	A	0.546433	RRP12	TRUE	reported	igd
99183402	1e-200	0.0123103	31684	10	-0.428733	eqtl-a-ENSG00000052749	rs928603	C	T	0.313597	RRP12	TRUE	reported	igd
98948238	1e-200	0.011999	29569	10	0.409581	eqtl-a-ENSG00000052749	rs701802	A	G	0.349249	RRP12	TRUE	reported	igd
111884608	9.08239e-14	0.0119224	28418	12	0.0888671	eqtl-a-ENSG00000052749	rs3184504	C	T	0.542056	RRP12	TRUE	reported	igd
16170764	3.06288e-08	0.0118983	31569	17	0.0658905	eqtl-a-ENSG00000052749	rs7210990	A	C	0.481977	RRP12	TRUE	reported	igd
50370254	1.88101e-08	0.016663	30037	7	0.0936925	eqtl-a-ENSG00000053254	rs149007767	T	C	0.149708	FOXN3	TRUE	reported	igd
89824529	5.42375e-16	0.0154421	30122	14	-0.125103	eqtl-a-ENSG00000053254	rs2241123	A	G	0.180412	FOXN3	TRUE	reported	igd
89914111	3.19669e-12	0.0259411	29790	14	0.180781	eqtl-a-ENSG00000053254	rs11845173	C	T	0.0555443	FOXN3	TRUE	reported	igd
19638309	1.79061e-169	0.0131441	31261	1	0.364734	eqtl-a-ENSG00000053371	rs2227295	G	A	0.735737	AKR7A2	TRUE	reported	igd
19881561	5.88979e-13	0.032317	25906	1	0.232786	eqtl-a-ENSG00000053371	rs114931199	T	C	0.0350199	AKR7A2	TRUE	reported	igd
19344952	1.22011e-23	0.0118614	31568	1	-0.118874	eqtl-a-ENSG00000053371	rs7547804	C	A	0.50134	AKR7A2	TRUE	reported	igd
19537755	6.6115e-12	0.0165343	31684	1	-0.11352	eqtl-a-ENSG00000053371	rs10158092	A	C	0.152354	AKR7A2	TRUE	reported	igd
25026195	6.95665e-11	0.0169835	31355	4	0.110763	eqtl-a-ENSG00000053900	rs2080213	A	G	0.142846	ANAPC4	TRUE	reported	igd
25111387	1e-200	0.0114237	28917	4	-0.423245	eqtl-a-ENSG00000053900	rs6852497	A	G	0.44883	ANAPC4	TRUE	reported	igd
25559877	6.74217e-12	0.0121201	29155	4	0.0831815	eqtl-a-ENSG00000053900	rs7658843	T	A	0.401723	ANAPC4	TRUE	reported	igd
25457661	2.60675e-35	0.0151528	30746	4	-0.187894	eqtl-a-ENSG00000053900	rs1996183	A	C	0.187936	ANAPC4	TRUE	reported	igd
25048652	7.80908e-21	0.0188043	31231	4	-0.176047	eqtl-a-ENSG00000053900	rs987350	T	G	0.112135	ANAPC4	TRUE	reported	igd
139621919	2.93853e-09	0.0302856	20635	9	0.179742	eqtl-a-ENSG00000054148	rs945382	G	C	0.959865	PHPT1	TRUE	reported	igd
139940653	1.09159e-09	0.0119671	21039	9	-0.072943	eqtl-a-ENSG00000054148	rs28705707	A	C	0.442558	PHPT1	TRUE	reported	igd
139736198	1e-200	0.0144988	27310	9	-0.442903	eqtl-a-ENSG00000054148	rs2077581	C	A	0.803216	PHPT1	TRUE	reported	igd
139936141	7.81808e-39	0.0238306	19532	9	0.310615	eqtl-a-ENSG00000054179	rs13289619	A	G	0.0659888	ENTPD2	TRUE	reported	igd
139969197	1e-200	0.0119139	21095	9	-0.378221	eqtl-a-ENSG00000054179	rs11794029	C	G	0.369351	ENTPD2	TRUE	reported	igd
16170764	8.07737e-10	0.0118953	31569	17	-0.0730755	eqtl-a-ENSG00000054179	rs7210990	A	C	0.481977	ENTPD2	TRUE	reported	igd
160759705	2.55094e-58	0.0287565	25443	2	0.462974	eqtl-a-ENSG00000054219	rs12692574	C	T	0.956	LY75	TRUE	reported	igd
160908063	1.09977e-19	0.0390539	21459	2	-0.354547	eqtl-a-ENSG00000054219	rs76797039	T	C	0.0236498	LY75	TRUE	reported	igd
161378675	5.18263e-09	0.0437883	21376	2	0.255781	eqtl-a-ENSG00000054219	rs75131375	T	C	0.0187827	LY75	TRUE	reported	igd
160677559	1e-200	0.0115956	26405	2	0.373933	eqtl-a-ENSG00000054219	rs62175229	T	C	0.567998	LY75	TRUE	reported	igd
241807644	6.77798e-22	0.0340273	22600	1	0.327241	eqtl-a-ENSG00000054277	rs72768044	C	G	0.0313793	OPN3	TRUE	reported	igd
241905190	8.93511e-13	0.0118862	23727	1	0.0849366	eqtl-a-ENSG00000054277	rs6660811	G	A	0.513286	OPN3	TRUE	reported	igd
241775724	1e-200	0.0118505	23173	1	0.471522	eqtl-a-ENSG00000054277	rs658729	T	C	0.652313	OPN3	TRUE	reported	igd
39972125	5.18263e-09	0.0118974	23842	7	0.069496	eqtl-a-ENSG00000054277	rs10243593	A	G	0.481416	OPN3	TRUE	reported	igd
243511901	1.84884e-31	0.0197217	14261	1	0.230123	eqtl-a-ENSG00000054282	rs80076701	C	G	0.100256	SDCCAG8	TRUE	reported	igd
243080833	8.37915e-13	0.0124755	14263	1	0.0892623	eqtl-a-ENSG00000054282	rs11576569	T	C	0.34761	SDCCAG8	TRUE	reported	igd
243207082	1e-200	0.0119863	10248	1	0.370117	eqtl-a-ENSG00000054282	rs12093457	T	C	0.362	SDCCAG8	TRUE	reported	igd
220243295	2.11057e-13	0.0205703	31684	2	0.151019	eqtl-a-ENSG00000054356	rs6717249	A	G	0.90817	PTPRN	TRUE	reported	igd
220145286	1e-200	0.0159429	31683	2	0.484302	eqtl-a-ENSG00000054356	rs2276638	T	C	0.154765	PTPRN	TRUE	reported	igd
56849749	2.73439e-09	0.012235	31684	3	0.0727593	eqtl-a-ENSG00000054356	rs1354034	C	T	0.618137	PTPRN	TRUE	reported	igd
54712308	4.18167e-08	0.0120886	31684	12	0.0662804	eqtl-a-ENSG00000054356	rs10876550	A	G	0.590064	PTPRN	TRUE	reported	igd
33944055	1.37626e-13	0.0155539	31185	17	0.115079	eqtl-a-ENSG00000054356	rs16971217	G	C	0.177288	PTPRN	TRUE	reported	igd
10199413	1.32312e-91	0.0346489	27924	1	-0.703321	eqtl-a-ENSG00000054523	rs114227524	C	T	0.0295418	KIF1B	TRUE	reported	igd
10283428	5.27837e-33	0.0394998	24875	1	-0.472698	eqtl-a-ENSG00000054523	rs78051618	C	A	0.023005	KIF1B	TRUE	reported	igd
10628463	3.48779e-08	0.0355655	25546	1	0.196151	eqtl-a-ENSG00000054523	rs144911531	G	A	0.0287724	KIF1B	TRUE	reported	igd
10225510	1.23709e-11	0.0504348	18215	1	-0.341731	eqtl-a-ENSG00000054523	rs74676568	A	G	0.0140791	KIF1B	TRUE	reported	igd
10384341	3.5156e-196	0.0446803	23188	1	1.33508	eqtl-a-ENSG00000054523	rs74858192	C	T	0.0169768	KIF1B	TRUE	reported	igd
9983222	1e-200	0.031317	23975	1	1.06542	eqtl-a-ENSG00000054523	rs12406876	C	A	0.0345767	KIF1B	TRUE	reported	igd
10141346	9.27897e-30	0.0275544	31239	1	-0.312196	eqtl-a-ENSG00000054523	rs12068865	A	G	0.0485973	KIF1B	TRUE	reported	igd
10257752	1e-200	0.0334356	26884	1	1.19249	eqtl-a-ENSG00000054523	rs6541082	G	T	0.0299647	KIF1B	TRUE	reported	igd
10568140	2.54683e-111	0.0466923	25930	1	1.04682	eqtl-a-ENSG00000054523	rs79776554	T	C	0.0159434	KIF1B	TRUE	reported	igd
10689678	1.59184e-15	0.0458555	20548	1	-0.365446	eqtl-a-ENSG00000054523	rs36083022	A	G	0.017062	KIF1B	TRUE	reported	igd
28724374	1.90239e-17	0.0130939	31355	7	-0.111291	eqtl-a-ENSG00000054523	rs56388170	T	G	0.289189	KIF1B	TRUE	reported	igd
28724374	3.6241e-22	0.013084	31141	7	-0.126667	eqtl-a-ENSG00000054654	rs56388170	T	G	0.289189	SYNE2	TRUE	reported	igd
111910219	5.9406e-10	0.0119106	28204	12	-0.0737505	eqtl-a-ENSG00000054654	rs10774625	G	A	0.53123	SYNE2	TRUE	reported	igd
64696813	1.8578e-146	0.0117108	30836	14	-0.301804	eqtl-a-ENSG00000054654	rs1760988	G	A	0.557555	SYNE2	TRUE	reported	igd
64173850	4.84953e-21	0.0324512	30419	14	-0.30544	eqtl-a-ENSG00000054654	rs11158502	T	C	0.0346271	SYNE2	TRUE	reported	igd
63972057	2.26725e-13	0.0419315	10541	14	-0.307434	eqtl-a-ENSG00000054654	rs147147388	T	C	0.0204903	SYNE2	TRUE	reported	igd
56849749	2.16172e-49	0.0121567	26395	3	0.1796	eqtl-a-ENSG00000054793	rs1354034	C	T	0.618137	ATP9A	TRUE	reported	igd
122365583	8.50354e-11	0.0193738	25896	12	0.125765	eqtl-a-ENSG00000054793	rs7961894	T	C	0.105151	ATP9A	TRUE	reported	igd
50458823	4.72172e-37	0.0361376	25966	20	-0.45958	eqtl-a-ENSG00000054793	rs73913735	T	C	0.0275783	ATP9A	TRUE	reported	igd
1931582	6.64049e-12	0.0123823	26395	20	-0.0850057	eqtl-a-ENSG00000054793	rs6045615	C	A	0.35954	ATP9A	TRUE	reported	igd
50201820	7.12525e-68	0.029556	25949	20	0.514528	eqtl-a-ENSG00000054793	rs11696348	A	C	0.0414134	ATP9A	TRUE	reported	igd
50235760	1e-200	0.0167473	26395	20	0.525292	eqtl-a-ENSG00000054793	rs13040403	G	A	0.136777	ATP9A	TRUE	reported	igd
50418142	1e-200	0.0169606	26279	20	-0.516708	eqtl-a-ENSG00000054793	rs13040027	A	G	0.133318	ATP9A	TRUE	reported	igd
1819280	1.77542e-11	0.0118886	25086	20	0.0799329	eqtl-a-ENSG00000054793	rs156356	C	T	0.48686	ATP9A	TRUE	reported	igd
144385777	1.63271e-08	0.0266277	25735	6	0.150372	eqtl-a-ENSG00000054967	rs149110519	T	C	0.0526158	RELT	TRUE	reported	igd
73751481	1.64161e-09	0.0152316	31684	11	0.0918453	eqtl-a-ENSG00000054967	rs12417424	T	G	0.187418	RELT	TRUE	reported	igd
73011106	1e-200	0.0136368	31684	11	0.477692	eqtl-a-ENSG00000054967	rs11824050	A	C	0.226596	RELT	TRUE	reported	igd
88589975	9.75439e-14	0.0474316	20510	14	-0.353086	eqtl-a-ENSG00000054983	rs111291798	A	C	0.0159378	GALC	TRUE	reported	igd
88334447	2.21269e-10	0.0359567	28251	14	0.228178	eqtl-a-ENSG00000054983	rs12886434	T	C	0.028111	GALC	TRUE	reported	igd
88391492	1e-200	0.0156393	30159	14	-0.512083	eqtl-a-ENSG00000054983	rs77593588	G	A	0.160301	GALC	TRUE	reported	igd
50427982	3.43005e-41	0.0118887	31684	7	0.159809	eqtl-a-ENSG00000055118	rs6592965	A	G	0.449532	KCNH2	TRUE	reported	igd
150557748	9.76787e-14	0.0128116	31684	7	-0.0953666	eqtl-a-ENSG00000055118	rs3735076	A	G	0.312845	KCNH2	TRUE	reported	igd
150647969	1.78443e-75	0.0135515	25857	7	0.249123	eqtl-a-ENSG00000055118	rs2072413	T	C	0.251769	KCNH2	TRUE	reported	igd
80800318	2.96319e-08	0.0127956	31569	10	0.070936	eqtl-a-ENSG00000055118	rs11002791	A	G	0.315303	KCNH2	TRUE	reported	igd
33946107	5.16654e-25	0.0119441	31355	17	-0.123379	eqtl-a-ENSG00000055118	rs225245	G	A	0.440335	KCNH2	TRUE	reported	igd
56849749	4.03869e-09	0.0122354	31684	3	-0.0719769	eqtl-a-ENSG00000055163	rs1354034	C	T	0.618137	CYFIP2	TRUE	reported	igd
156748889	1.64968e-49	0.0133259	26492	5	0.197119	eqtl-a-ENSG00000055163	rs11957485	G	A	0.268553	CYFIP2	TRUE	reported	igd
156631551	2.58488e-09	0.012022	31566	5	0.0716031	eqtl-a-ENSG00000055163	rs2421471	G	A	0.425711	CYFIP2	TRUE	reported	igd
156863876	5.85599e-13	0.0119618	26563	5	-0.0861681	eqtl-a-ENSG00000055163	rs61614148	A	G	0.442224	CYFIP2	TRUE	reported	igd
144385777	6.27047e-61	0.0264053	25735	6	0.434837	eqtl-a-ENSG00000055163	rs149110519	T	C	0.0526158	CYFIP2	TRUE	reported	igd
54685880	9.03046e-09	0.0256192	29836	12	0.147261	eqtl-a-ENSG00000055163	rs35979828	T	C	0.0571059	CYFIP2	TRUE	reported	igd
16430149	2.25512e-08	0.0162896	31569	19	0.0910786	eqtl-a-ENSG00000055163	rs75009320	A	G	0.158241	CYFIP2	TRUE	reported	igd
149874899	1e-200	0.0114883	22592	6	-0.507464	eqtl-a-ENSG00000055211	rs4869923	G	T	0.380843	GINM1	TRUE	reported	igd
150493980	1.81928e-14	0.0134282	25147	6	-0.102895	eqtl-a-ENSG00000055211	rs1886358	G	A	0.266838	GINM1	TRUE	reported	igd
149614405	1.19001e-10	0.0171574	21927	6	-0.110504	eqtl-a-ENSG00000055211	rs575924	C	A	0.139419	GINM1	TRUE	reported	igd
37049287	8.72369e-16	0.0122607	31684	2	-0.0986193	eqtl-a-ENSG00000055332	rs2372715	A	G	0.375775	EIF2AK2	TRUE	reported	igd
37299145	1.02802e-102	0.013391	31684	2	-0.288161	eqtl-a-ENSG00000055332	rs12621276	A	G	0.257657	EIF2AK2	TRUE	reported	igd
163124051	5.05126e-14	0.0121446	28533	2	0.091456	eqtl-a-ENSG00000055332	rs1990760	T	C	0.603866	EIF2AK2	TRUE	reported	igd
159637678	1.58179e-09	0.0188589	30348	3	-0.113826	eqtl-a-ENSG00000055332	rs76830965	A	C	0.111855	EIF2AK2	TRUE	reported	igd
50305863	9.63385e-21	0.0127576	31300	7	-0.119154	eqtl-a-ENSG00000055332	rs4917014	G	T	0.316454	EIF2AK2	TRUE	reported	igd
32455262	5.97696e-09	0.0126722	31684	9	0.0737217	eqtl-a-ENSG00000055332	rs7045087	C	T	0.326975	EIF2AK2	TRUE	reported	igd
139356987	4.49573e-17	0.0130209	27284	9	-0.109362	eqtl-a-ENSG00000055332	rs57994353	C	T	0.294804	EIF2AK2	TRUE	reported	igd
50069395	7.69538e-09	0.0119267	31684	10	-0.0688753	eqtl-a-ENSG00000055332	rs2663052	A	G	0.46054	EIF2AK2	TRUE	reported	igd
44856641	2.90643e-09	0.0153248	31239	17	0.0909789	eqtl-a-ENSG00000055332	rs199515	C	G	0.815503	EIF2AK2	TRUE	reported	igd
76905822	1.3406e-11	0.0356375	30966	17	-0.241052	eqtl-a-ENSG00000055483	rs57816430	A	G	0.0286208	USP36	TRUE	reported	igd
76747208	2.11349e-167	0.0309335	25631	17	-0.853047	eqtl-a-ENSG00000055483	rs117781742	T	G	0.0364561	USP36	TRUE	reported	igd
76877067	1.56207e-11	0.0382182	25266	17	0.257671	eqtl-a-ENSG00000055483	rs139678865	A	G	0.0247887	USP36	TRUE	reported	igd
77027877	1.24051e-22	0.0248122	27604	17	-0.242916	eqtl-a-ENSG00000055483	rs12949190	A	G	0.0608538	USP36	TRUE	reported	igd
76639714	1e-200	0.0124575	31470	17	0.394238	eqtl-a-ENSG00000055483	rs12950719	A	G	0.307997	USP36	TRUE	reported	igd
85467130	9.73644e-81	0.0128492	31470	1	-0.244511	eqtl-a-ENSG00000055732	rs12119445	A	G	0.297982	MCOLN3	TRUE	reported	igd
85070877	4.75062e-08	0.0124533	31470	1	-0.0679977	eqtl-a-ENSG00000055732	rs2911603	C	T	0.351441	MCOLN3	TRUE	reported	igd
112007756	4.37381e-09	0.0119272	28204	12	-0.0700044	eqtl-a-ENSG00000055732	rs653178	T	C	0.539991	MCOLN3	TRUE	reported	igd
68591230	9.6917e-13	0.0143505	30971	16	-0.10239	eqtl-a-ENSG00000055732	rs1728785	C	A	0.780371	MCOLN3	TRUE	reported	igd
102979243	1.56041e-09	0.0362968	26943	10	-0.21916	eqtl-a-ENSG00000055950	rs77380815	T	C	0.027579	MRPL43	TRUE	reported	igd
102547376	2.48028e-18	0.0243947	25692	10	-0.213036	eqtl-a-ENSG00000055950	rs41300237	G	A	0.0631991	MRPL43	TRUE	reported	igd
102643010	1e-200	0.0128208	31470	10	0.420663	eqtl-a-ENSG00000055950	rs11595160	A	G	0.723082	MRPL43	TRUE	reported	igd
102920746	8.03156e-11	0.0141142	31141	10	0.0917453	eqtl-a-ENSG00000055950	rs10786623	G	A	0.230346	MRPL43	TRUE	reported	igd
53541364	5.098e-17	0.0234532	26280	3	0.196638	eqtl-a-ENSG00000055955	rs312485	G	A	0.931183	ITIH4	TRUE	reported	igd
52321809	4.26187e-65	0.0416107	18397	3	-0.708971	eqtl-a-ENSG00000055955	rs141250728	C	A	0.0204653	ITIH4	TRUE	reported	igd
51879279	3.90481e-12	0.0149991	25858	3	0.104104	eqtl-a-ENSG00000055955	rs7639080	G	A	0.194911	ITIH4	TRUE	reported	igd
52913939	3.25087e-175	0.0326166	23557	3	-0.920464	eqtl-a-ENSG00000055955	rs11716402	T	C	0.0325806	ITIH4	TRUE	reported	igd
52241835	1e-200	0.0118073	26609	3	0.419377	eqtl-a-ENSG00000055955	rs6802320	C	T	0.370551	ITIH4	TRUE	reported	igd
123764575	9.97241e-15	0.0217623	27182	9	-0.168431	eqtl-a-ENSG00000056558	rs182550311	C	T	0.0810494	TRAF1	TRUE	reported	igd
123148937	1.02944e-17	0.0318752	29911	9	-0.27319	eqtl-a-ENSG00000056558	rs7028860	T	G	0.0359785	TRAF1	TRUE	reported	igd
123722148	2.85759e-120	0.0131976	31644	9	0.307751	eqtl-a-ENSG00000056558	rs4310279	A	G	0.732741	TRAF1	TRUE	reported	igd
53742331	1.44139e-08	0.0124561	31684	3	-0.0706088	eqtl-a-ENSG00000056736	rs2612015	T	G	0.649029	IL17RB	TRUE	reported	igd
53794134	3.73508e-21	0.0144722	30077	3	0.136616	eqtl-a-ENSG00000056736	rs79589055	A	G	0.213763	IL17RB	TRUE	reported	igd
53899565	5.34564e-114	0.0123378	31684	3	-0.279971	eqtl-a-ENSG00000056736	rs709324	C	T	0.340374	IL17RB	TRUE	reported	igd
99394613	6.11928e-13	0.0361523	27568	3	0.26022	eqtl-a-ENSG00000057019	rs150747167	A	C	0.0277754	DCBLD2	TRUE	reported	igd
98783917	1.2933e-11	0.0431798	27571	3	-0.292297	eqtl-a-ENSG00000057019	rs114582351	C	T	0.0193103	DCBLD2	TRUE	reported	igd
98912719	4.53628e-14	0.0204363	30262	3	-0.154179	eqtl-a-ENSG00000057019	rs1066357	G	A	0.0931549	DCBLD2	TRUE	reported	igd
98490449	1e-200	0.0227432	30430	3	0.737703	eqtl-a-ENSG00000057019	rs56094988	C	G	0.0684133	DCBLD2	TRUE	reported	igd
98585142	5.93608e-87	0.0124055	26857	3	-0.245195	eqtl-a-ENSG00000057019	rs13071075	G	A	0.33869	DCBLD2	TRUE	reported	igd
179330173	4.7863e-163	0.0131397	25373	1	-0.357548	eqtl-a-ENSG00000057252	rs11581659	T	C	0.265361	SOAT1	TRUE	reported	igd
179310932	6.14611e-55	0.0269437	28304	1	0.420616	eqtl-a-ENSG00000057252	rs149770566	G	T	0.0505187	SOAT1	TRUE	reported	igd
178659370	1.25112e-12	0.0416924	22002	1	-0.295995	eqtl-a-ENSG00000057252	rs111491640	A	C	0.0207361	SOAT1	TRUE	reported	igd
179007895	6.03671e-63	0.0419099	25836	1	-0.701828	eqtl-a-ENSG00000057252	rs74568172	G	A	0.0201821	SOAT1	TRUE	reported	igd
179082830	1e-200	0.0284894	31564	1	-0.86932	eqtl-a-ENSG00000057252	rs28913876	A	G	0.0427725	SOAT1	TRUE	reported	igd
5701833	1e-200	0.0137212	14263	10	-0.475818	eqtl-a-ENSG00000057608	rs871749	A	G	0.223195	GDI2	TRUE	reported	igd
5510684	9.13692e-11	0.0332216	11495	10	-0.215289	eqtl-a-ENSG00000057608	rs139635806	A	G	0.0330959	GDI2	TRUE	reported	igd
5854393	1.14183e-33	0.0173351	14260	10	0.209643	eqtl-a-ENSG00000057608	rs7902987	T	C	0.134857	GDI2	TRUE	reported	igd
5898205	2.9662e-44	0.012168	9176	10	-0.169793	eqtl-a-ENSG00000057608	rs12780246	A	G	0.381655	GDI2	TRUE	reported	igd
148200011	2.113e-17	0.0120366	31569	5	-0.102161	eqtl-a-ENSG00000057704	rs56330463	C	T	0.582097	TMCC3	TRUE	reported	igd
95057450	1e-200	0.0126894	31684	12	-0.414753	eqtl-a-ENSG00000057704	rs4237890	T	G	0.286726	TMCC3	TRUE	reported	igd
95326129	4.9488e-19	0.0258558	31569	12	0.230468	eqtl-a-ENSG00000057704	rs249162	C	A	0.0558051	TMCC3	TRUE	reported	igd
95053135	8.88178e-13	0.014085	31355	12	-0.100666	eqtl-a-ENSG00000057704	rs2651980	C	T	0.768493	TMCC3	TRUE	reported	igd
248039451	1.6819e-18	0.0125516	25690	1	-0.11016	eqtl-a-ENSG00000057757	rs3811444	T	C	0.337611	PITHD1	TRUE	reported	igd
24077451	1.54882e-09	0.0228378	24976	1	-0.137922	eqtl-a-ENSG00000057757	rs2235541	T	C	0.0730836	PITHD1	TRUE	reported	igd
173363667	1.18831e-08	0.012088	25690	5	0.0689199	eqtl-a-ENSG00000057757	rs17076724	T	G	0.409824	PITHD1	TRUE	reported	igd
139840693	3.58509e-25	0.0118829	25575	6	0.123164	eqtl-a-ENSG00000057757	rs592423	C	A	0.532047	PITHD1	TRUE	reported	igd
50427982	1.75509e-18	0.0119321	25690	7	0.104669	eqtl-a-ENSG00000057757	rs6592965	A	G	0.449532	PITHD1	TRUE	reported	igd
33946107	3.83884e-12	0.0119687	25361	17	0.0831002	eqtl-a-ENSG00000057757	rs225245	G	A	0.440335	PITHD1	TRUE	reported	igd
4157072	3.52939e-11	0.0123338	25575	20	0.0816816	eqtl-a-ENSG00000057757	rs6084653	G	C	0.36636	PITHD1	TRUE	reported	igd
203704459	9.45802e-17	0.0153812	31017	1	0.12784	eqtl-a-ENSG00000058668	rs16852249	C	T	0.182195	ATP2B4	TRUE	reported	igd
61650831	2.75708e-08	0.0155307	31355	8	-0.0862886	eqtl-a-ENSG00000058668	rs7846314	T	A	0.178349	ATP2B4	TRUE	reported	igd
111904371	9.54553e-20	0.0118917	28203	12	0.108144	eqtl-a-ENSG00000058668	rs4766578	A	T	0.531061	ATP2B4	TRUE	reported	igd
54337886	3.78791e-57	0.0118187	31644	1	-0.188298	eqtl-a-ENSG00000058799	rs10888811	A	G	0.529633	YIPF1	TRUE	reported	igd
54587634	2.87674e-18	0.0479164	29219	1	-0.417649	eqtl-a-ENSG00000058799	rs12094458	T	G	0.0155888	YIPF1	TRUE	reported	igd
38143548	6.01035e-12	0.0119211	31643	17	-0.0820109	eqtl-a-ENSG00000058799	rs4065321	T	C	0.539612	YIPF1	TRUE	reported	igd
185987803	1.32388e-10	0.0121937	30847	3	-0.0783385	eqtl-a-ENSG00000058866	rs2268832	T	G	0.611594	DGKG	TRUE	reported	igd
50370254	7.56136e-21	0.01663	30077	7	-0.155748	eqtl-a-ENSG00000058866	rs149007767	T	C	0.149708	DGKG	TRUE	reported	igd
44487404	4.6904e-09	0.0119821	31684	21	0.0701873	eqtl-a-ENSG00000058866	rs2851391	C	T	0.562178	DGKG	TRUE	reported	igd
2977365	1e-200	0.0115531	27070	16	0.355993	eqtl-a-ENSG00000059122	rs4786352	T	C	0.463492	FLYWCH1	TRUE	reported	igd
2988670	1e-200	0.013783	26647	16	0.47941	eqtl-a-ENSG00000059122	rs10221115	G	C	0.220262	FLYWCH1	TRUE	reported	igd
3069364	1.75995e-15	0.0125612	23849	16	0.0999544	eqtl-a-ENSG00000059122	rs2717704	C	T	0.337222	FLYWCH1	TRUE	reported	igd
85806068	7.60309e-10	0.0120484	31355	2	-0.074134	eqtl-a-ENSG00000059377	rs3731827	C	T	0.418566	TBXAS1	TRUE	reported	igd
173205318	2.25268e-16	0.0137059	31355	5	-0.112498	eqtl-a-ENSG00000059377	rs2594836	A	G	0.749651	TBXAS1	TRUE	reported	igd
139919975	8.76799e-11	0.0177133	29947	7	-0.114899	eqtl-a-ENSG00000059377	rs62491768	C	G	0.129275	TBXAS1	TRUE	reported	igd
139645624	4.83059e-118	0.0213682	31355	7	0.49357	eqtl-a-ENSG00000059377	rs740149	G	A	0.0813769	TBXAS1	TRUE	reported	igd
139718147	1e-200	0.0118041	31077	7	-0.412889	eqtl-a-ENSG00000059377	rs2240395	G	C	0.373303	TBXAS1	TRUE	reported	igd
139334182	5.08405e-09	0.0209755	27211	7	0.122591	eqtl-a-ENSG00000059377	rs6969911	C	A	0.0880761	TBXAS1	TRUE	reported	igd
142337790	1.64589e-10	0.0124608	24729	8	-0.079638	eqtl-a-ENSG00000059377	rs6986779	T	C	0.349935	TBXAS1	TRUE	reported	igd
234607375	6.18586e-22	0.0220461	31684	1	-0.212225	eqtl-a-ENSG00000059588	rs6697268	T	C	0.0785824	TARBP1	TRUE	reported	igd
234456245	8.74782e-31	0.0126	31668	1	0.145348	eqtl-a-ENSG00000059588	rs594646	A	T	0.329824	TARBP1	TRUE	reported	igd
234761817	1.37246e-12	0.0149978	31553	1	-0.106285	eqtl-a-ENSG00000059588	rs12731560	A	G	0.194917	TARBP1	TRUE	reported	igd
234610539	4.45656e-177	0.0115851	26486	1	0.328695	eqtl-a-ENSG00000059588	rs500513	G	C	0.482444	TARBP1	TRUE	reported	igd
130374461	2.00461e-08	0.0135848	31569	6	-0.0762353	eqtl-a-ENSG00000059588	rs7740107	A	T	0.741827	TARBP1	TRUE	reported	igd
152776374	4.99804e-11	0.0172876	24612	4	0.1136	eqtl-a-ENSG00000059691	rs9884140	T	A	0.13691	GATB	TRUE	reported	igd
152457180	1e-200	0.0122138	24823	4	-0.3828	eqtl-a-ENSG00000059691	rs2120098	A	T	0.332698	GATB	TRUE	reported	igd
152607815	9.03649e-100	0.0128324	17591	4	-0.272078	eqtl-a-ENSG00000059691	rs74378409	G	A	0.296225	GATB	TRUE	reported	igd
153114071	9.82675e-10	0.033537	23497	4	0.204992	eqtl-a-ENSG00000059691	rs2003377	A	G	0.0324657	GATB	TRUE	reported	igd
70128317	1.5332e-27	0.0119475	21105	2	0.129917	eqtl-a-ENSG00000059728	rs10187817	A	G	0.437544	MXD1	TRUE	reported	igd
148200011	8.28133e-15	0.0120416	31355	5	-0.0934825	eqtl-a-ENSG00000059728	rs56330463	C	T	0.582097	MXD1	TRUE	reported	igd
50370254	4.04362e-09	0.0166612	29863	7	0.0980079	eqtl-a-ENSG00000059728	rs149007767	T	C	0.149708	MXD1	TRUE	reported	igd
148200011	3.1067e-14	0.0120427	28802	5	-0.0914498	eqtl-a-ENSG00000059804	rs56330463	C	T	0.582097	SLC2A3	TRUE	reported	igd
28724374	1.15239e-14	0.0130997	28588	7	-0.101144	eqtl-a-ENSG00000059804	rs56388170	T	G	0.289189	SLC2A3	TRUE	reported	igd
8069058	6.07575e-16	0.0150921	24516	12	-0.122065	eqtl-a-ENSG00000059804	rs7967655	A	G	0.808537	SLC2A3	TRUE	reported	igd
8142798	1.47231e-163	0.0116208	28917	12	-0.316719	eqtl-a-ENSG00000059804	rs7304465	T	C	0.528336	SLC2A3	TRUE	reported	igd
139840693	4.58775e-25	0.0118831	26494	6	0.122885	eqtl-a-ENSG00000060138	rs592423	C	A	0.532047	YBX3	TRUE	reported	igd
50427982	5.58856e-17	0.011935	26609	7	-0.0999365	eqtl-a-ENSG00000060138	rs6592965	A	G	0.449532	YBX3	TRUE	reported	igd
135860412	2.65399e-11	0.0326881	23337	9	0.217853	eqtl-a-ENSG00000060138	rs73660574	A	G	0.0342189	YBX3	TRUE	reported	igd
10596936	1.84289e-33	0.0149643	21104	12	0.180386	eqtl-a-ENSG00000060138	rs7968282	T	C	0.194347	YBX3	TRUE	reported	igd
10912680	1.64589e-12	0.018018	26156	12	-0.127236	eqtl-a-ENSG00000060138	rs59174975	C	T	0.12414	YBX3	TRUE	reported	igd
10867400	7.39605e-167	0.0122292	26156	12	-0.336687	eqtl-a-ENSG00000060138	rs7302837	T	C	0.341222	YBX3	TRUE	reported	igd
55977759	1.02341e-08	0.0148404	26493	20	0.0849881	eqtl-a-ENSG00000060138	rs11905479	A	G	0.200782	YBX3	TRUE	reported	igd
4157072	7.85597e-17	0.0123226	26494	20	-0.102688	eqtl-a-ENSG00000060138	rs6084653	G	C	0.36636	YBX3	TRUE	reported	igd
50370254	1.77664e-13	0.0166497	30077	7	-0.122615	eqtl-a-ENSG00000060558	rs149007767	T	C	0.149708	GNA15	TRUE	reported	igd
3136091	2.94307e-17	0.0301094	19488	19	0.254391	eqtl-a-ENSG00000060558	rs117552144	T	C	0.040519	GNA15	TRUE	reported	igd
3155736	1.7334e-39	0.0129703	27399	19	0.170542	eqtl-a-ENSG00000060558	rs2074864	C	T	0.295108	GNA15	TRUE	reported	igd
130968456	1.24165e-118	0.0134049	30688	12	0.310416	eqtl-a-ENSG00000060709	rs11060939	A	G	0.254888	RIMBP2	TRUE	reported	igd
130978049	1.0162e-08	0.028779	30966	12	0.164846	eqtl-a-ENSG00000060709	rs149345397	A	G	0.0446658	RIMBP2	TRUE	reported	igd
130976603	3.29913e-30	0.0471403	23363	12	0.538375	eqtl-a-ENSG00000060709	rs112275476	A	G	0.0160523	RIMBP2	TRUE	reported	igd
32923364	5.11564e-13	0.0212617	26148	11	-0.153554	eqtl-a-ENSG00000060749	rs61889542	C	T	0.0853573	QSER1	TRUE	reported	igd
32674559	3.73164e-55	0.0322243	30927	11	0.504074	eqtl-a-ENSG00000060749	rs11031921	T	A	0.0347387	QSER1	TRUE	reported	igd
32971965	2.09074e-20	0.0471698	15987	11	0.436684	eqtl-a-ENSG00000060749	rs77146504	C	T	0.0160832	QSER1	TRUE	reported	igd
166596266	4.2774e-08	0.0200023	25357	6	-0.109593	eqtl-a-ENSG00000060762	rs34172738	C	T	0.0979426	MPC1	TRUE	reported	igd
166639992	1e-200	0.013568	25353	6	0.421122	eqtl-a-ENSG00000060762	rs2024981	T	C	0.235672	MPC1	TRUE	reported	igd
166730737	1.7346e-34	0.0135278	25476	6	0.165679	eqtl-a-ENSG00000060762	rs9366006	G	A	0.741798	MPC1	TRUE	reported	igd
166725435	2.72961e-71	0.0124507	25023	6	-0.222284	eqtl-a-ENSG00000060762	rs6935275	G	A	0.337093	MPC1	TRUE	reported	igd
28724374	1.55453e-13	0.0131021	31355	7	-0.0967234	eqtl-a-ENSG00000060982	rs56388170	T	G	0.289189	BCAT1	TRUE	reported	igd
25301921	9.00036e-10	0.015276	31179	12	-0.0935872	eqtl-a-ENSG00000060982	rs7966074	T	C	0.814013	BCAT1	TRUE	reported	igd
25129588	5.70164e-106	0.0128177	31684	12	0.280249	eqtl-a-ENSG00000060982	rs11047735	T	C	0.296403	BCAT1	TRUE	reported	igd
25066607	2.95665e-59	0.0118305	31300	12	0.192042	eqtl-a-ENSG00000060982	rs7305924	T	G	0.539295	BCAT1	TRUE	reported	igd
24721738	6.69885e-19	0.0353554	29314	12	0.313949	eqtl-a-ENSG00000060982	rs115623448	T	G	0.0290235	BCAT1	TRUE	reported	igd
24970588	1e-200	0.0159014	31684	12	-0.680746	eqtl-a-ENSG00000060982	rs2200509	G	T	0.854974	BCAT1	TRUE	reported	igd
18389135	3.26671e-09	0.0124646	27399	19	-0.0737618	eqtl-a-ENSG00000060982	rs12608504	G	A	0.65022	BCAT1	TRUE	reported	igd
42838550	5.74765e-10	0.0118964	31684	20	0.0737254	eqtl-a-ENSG00000060982	rs2143606	G	A	0.480514	BCAT1	TRUE	reported	igd
148200011	3.59203e-10	0.0120505	31569	5	0.0755651	eqtl-a-ENSG00000061273	rs56330463	C	T	0.582097	HDAC7	TRUE	reported	igd
28724374	2.48863e-09	0.0131108	31355	7	0.0781707	eqtl-a-ENSG00000061273	rs56388170	T	G	0.289189	HDAC7	TRUE	reported	igd
48195052	1.72385e-20	0.0274428	31240	12	-0.254617	eqtl-a-ENSG00000061273	rs11837686	C	T	0.0491687	HDAC7	TRUE	reported	igd
47998304	6.29361e-11	0.0119869	31684	12	-0.0783522	eqtl-a-ENSG00000061273	rs624959	G	A	0.435116	HDAC7	TRUE	reported	igd
48178513	6.30376e-17	0.0129622	31683	12	0.108359	eqtl-a-ENSG00000061273	rs7972177	G	A	0.299478	HDAC7	TRUE	reported	igd
183957860	3.67705e-23	0.0149813	31470	2	-0.148502	eqtl-a-ENSG00000061676	rs10460378	C	A	0.805385	NCKAP1	TRUE	reported	igd
183756014	6.64982e-10	0.0119467	31462	2	-0.0737611	eqtl-a-ENSG00000061676	rs7595276	C	T	0.549716	NCKAP1	TRUE	reported	igd
183909522	1.79061e-146	0.0130221	31351	2	-0.335618	eqtl-a-ENSG00000061676	rs62190103	T	C	0.724707	NCKAP1	TRUE	reported	igd
56849749	2.89068e-52	0.0121511	31470	3	0.184855	eqtl-a-ENSG00000061676	rs1354034	C	T	0.618137	NCKAP1	TRUE	reported	igd
270715	4.27612e-10	0.0140187	31355	11	0.0875299	eqtl-a-ENSG00000061676	rs17655730	C	T	0.234959	NCKAP1	TRUE	reported	igd
56849749	1.79061e-188	0.0118944	31684	3	0.348285	eqtl-a-ENSG00000061918	rs1354034	C	T	0.618137	GUCY1B1	TRUE	reported	igd
99192919	5.60402e-13	0.0139722	26161	9	0.100738	eqtl-a-ENSG00000061918	rs10820606	C	A	0.236914	GUCY1B1	TRUE	reported	igd
65050659	2.19351e-08	0.0120406	31569	10	0.0673791	eqtl-a-ENSG00000061918	rs7075195	G	A	0.421253	GUCY1B1	TRUE	reported	igd
243268	1.76035e-34	0.014245	31569	11	0.174448	eqtl-a-ENSG00000061918	rs505404	G	T	0.222031	GUCY1B1	TRUE	reported	igd
69212885	3.10742e-11	0.0177925	31684	14	-0.118165	eqtl-a-ENSG00000061918	rs12589699	G	A	0.127908	GUCY1B1	TRUE	reported	igd
195760234	6.98232e-12	0.029391	21502	3	0.20157	eqtl-a-ENSG00000061938	rs35356378	G	A	0.0426937	TNK2	TRUE	reported	igd
195596907	3.41193e-34	0.011843	26606	3	0.144397	eqtl-a-ENSG00000061938	rs2278034	C	T	0.508438	TNK2	TRUE	reported	igd
195630374	4.92765e-09	0.0335125	23430	3	0.196038	eqtl-a-ENSG00000061938	rs113021491	A	G	0.0325224	TNK2	TRUE	reported	igd
144385777	1.95389e-33	0.0265217	20660	6	0.319576	eqtl-a-ENSG00000061938	rs149110519	T	C	0.0526158	TNK2	TRUE	reported	igd
144385777	4.93606e-08	0.0266297	25735	6	0.145233	eqtl-a-ENSG00000062282	rs149110519	T	C	0.0526158	DGAT2	TRUE	reported	igd
75943563	1.24529e-08	0.0250885	29382	11	-0.142839	eqtl-a-ENSG00000062282	rs55768233	A	G	0.0597153	DGAT2	TRUE	reported	igd
75513888	9.9954e-85	0.0195277	31569	11	-0.380882	eqtl-a-ENSG00000062282	rs60677263	G	A	0.10057	DGAT2	TRUE	reported	igd
38163295	2.39889e-09	0.0122492	31569	17	0.0731071	eqtl-a-ENSG00000062282	rs12600856	C	T	0.379553	DGAT2	TRUE	reported	igd
85806068	2.46962e-08	0.0120513	25361	2	-0.0671897	eqtl-a-ENSG00000062716	rs3731827	C	T	0.418566	VMP1	TRUE	reported	igd
144385777	4.71628e-16	0.0265957	19527	6	-0.21592	eqtl-a-ENSG00000062716	rs149110519	T	C	0.0526158	VMP1	TRUE	reported	igd
50370254	5.58264e-09	0.0166616	23869	7	0.0971203	eqtl-a-ENSG00000062716	rs149007767	T	C	0.149708	VMP1	TRUE	reported	igd
61650831	4.18986e-11	0.0155238	25361	8	0.102413	eqtl-a-ENSG00000062716	rs7846314	T	A	0.178349	VMP1	TRUE	reported	igd
40974023	2.54273e-32	0.029127	23069	13	-0.344747	eqtl-a-ENSG00000062716	rs77526211	A	G	0.0432109	VMP1	TRUE	reported	igd
57842765	5.73984e-31	0.0164531	25476	17	-0.190391	eqtl-a-ENSG00000062716	rs2136695	T	C	0.84695	VMP1	TRUE	reported	igd
56849749	5.57609e-09	0.0122356	31684	3	-0.0713239	eqtl-a-ENSG00000063169	rs1354034	C	T	0.618137	BICRA	TRUE	reported	igd
48105080	2.56448e-79	0.0174587	31684	19	-0.329227	eqtl-a-ENSG00000063169	rs2974225	C	T	0.869649	BICRA	TRUE	reported	igd
47944037	2.26517e-14	0.0324142	25543	19	-0.247466	eqtl-a-ENSG00000063169	rs148457515	A	G	0.034786	BICRA	TRUE	reported	igd
43994648	5.94142e-09	0.0149948	25797	17	0.087249	eqtl-a-ENSG00000063245	rs17649553	T	C	0.195317	EPN1	TRUE	reported	igd
56165939	6.23591e-98	0.0442654	25244	19	0.929684	eqtl-a-ENSG00000063245	rs117482400	A	G	0.0178492	EPN1	TRUE	reported	igd
56162776	2.58048e-14	0.0210168	31683	19	-0.160104	eqtl-a-ENSG00000063245	rs2287791	T	C	0.91247	EPN1	TRUE	reported	igd
77909769	1e-200	0.03913	26580	14	1.2489	eqtl-a-ENSG00000063761	rs139791189	T	C	0.0220646	ADCK1	TRUE	reported	igd
78296468	1.39894e-39	0.016244	26609	14	-0.213847	eqtl-a-ENSG00000063761	rs10149767	C	T	0.15739	ADCK1	TRUE	reported	igd
78118334	3.18127e-21	0.0151413	31564	14	0.143186	eqtl-a-ENSG00000063761	rs12881619	C	T	0.810582	ADCK1	TRUE	reported	igd
78161131	1e-200	0.0384507	26721	14	1.78783	eqtl-a-ENSG00000063761	rs17825440	T	C	0.0212279	ADCK1	TRUE	reported	igd
203281175	1.32041e-08	0.0119208	30362	1	-0.0677506	eqtl-a-ENSG00000063854	rs17534202	C	G	0.535966	HAGH	TRUE	reported	igd
60718043	6.82402e-09	0.0163394	31086	2	0.0946901	eqtl-a-ENSG00000063854	rs1427407	G	T	0.842974	HAGH	TRUE	reported	igd
154027216	3.77868e-09	0.0201891	31470	5	0.118988	eqtl-a-ENSG00000063854	rs74417235	G	A	0.0958886	HAGH	TRUE	reported	igd
139838419	1.17517e-16	0.0118754	31470	6	-0.098396	eqtl-a-ENSG00000063854	rs628751	A	C	0.505619	HAGH	TRUE	reported	igd
50427982	2.02582e-53	0.0118655	31470	7	0.182567	eqtl-a-ENSG00000063854	rs6592965	A	G	0.449532	HAGH	TRUE	reported	igd
1872722	1e-200	0.0164387	28703	16	-0.504094	eqtl-a-ENSG00000063854	rs238678	G	A	0.856514	HAGH	TRUE	reported	igd
1990176	3.32047e-32	0.0168187	19095	16	-0.198687	eqtl-a-ENSG00000063854	rs2815304	A	G	0.14504	HAGH	TRUE	reported	igd
43831259	4.617e-10	0.0135649	31355	18	0.0845295	eqtl-a-ENSG00000063854	rs9944715	G	A	0.740866	HAGH	TRUE	reported	igd
4157072	2.97989e-28	0.0123001	31355	20	-0.135575	eqtl-a-ENSG00000063854	rs6084653	G	C	0.36636	HAGH	TRUE	reported	igd
201643601	2.4498e-08	0.0457655	2912	2	0.255225	eqtl-a-ENSG00000064012	rs35627330	A	G	0.0171703	CASP8	TRUE	reported	igd
202164837	7.34514e-152	0.0118923	31350	2	0.312158	eqtl-a-ENSG00000064012	rs7560328	C	A	0.605761	CASP8	TRUE	reported	igd
201994540	4.95793e-19	0.017017	31355	2	-0.151674	eqtl-a-ENSG00000064012	rs10931931	T	C	0.14173	CASP8	TRUE	reported	igd
127009395	2.65308e-10	0.0158282	31355	9	-0.0999981	eqtl-a-ENSG00000064012	rs55793580	T	C	0.169838	CASP8	TRUE	reported	igd
41363729	2.42829e-47	0.0120957	30549	4	0.17481	eqtl-a-ENSG00000064042	rs6447061	G	A	0.393167	LIMCH1	TRUE	reported	igd
41373402	6.62217e-22	0.0142716	30551	4	-0.137283	eqtl-a-ENSG00000064042	rs1869286	A	G	0.222124	LIMCH1	TRUE	reported	igd
41642833	2.85891e-17	0.012005	30551	4	0.10147	eqtl-a-ENSG00000064042	rs4861123	G	A	0.42619	LIMCH1	TRUE	reported	igd
2345621	3.75232e-73	0.0158329	30720	11	-0.286434	eqtl-a-ENSG00000064201	rs11022291	C	T	0.834505	TSPAN32	TRUE	reported	igd
2306683	1e-200	0.0114432	25437	11	0.407269	eqtl-a-ENSG00000064201	rs10765907	C	T	0.54197	TSPAN32	TRUE	reported	igd
2427645	6.53281e-15	0.0295294	21977	11	0.230134	eqtl-a-ENSG00000064201	rs72845802	T	C	0.0422334	TSPAN32	TRUE	reported	igd
2271304	2.70085e-15	0.019445	30276	11	-0.153691	eqtl-a-ENSG00000064201	rs77926599	T	C	0.104113	TSPAN32	TRUE	reported	igd
98489915	1e-200	0.0115808	31558	3	0.359434	eqtl-a-ENSG00000064225	rs1440152	G	C	0.44757	ST3GAL6	TRUE	reported	igd
98585142	3.86723e-96	0.0123874	27820	3	-0.257726	eqtl-a-ENSG00000064225	rs13071075	G	A	0.33869	ST3GAL6	TRUE	reported	igd
98818848	3.21218e-13	0.0127324	26892	3	-0.092759	eqtl-a-ENSG00000064225	rs1851817	C	A	0.679745	ST3GAL6	TRUE	reported	igd
148200011	5.97998e-34	0.0120047	31569	5	0.145815	eqtl-a-ENSG00000064225	rs56330463	C	T	0.582097	ST3GAL6	TRUE	reported	igd
128563014	1e-200	0.0156718	31141	7	-0.505162	eqtl-a-ENSG00000064419	rs2402941	G	A	0.840088	TNPO3	TRUE	reported	igd
128725297	1e-200	0.0122826	31355	7	-0.377495	eqtl-a-ENSG00000064419	rs13244090	G	A	0.327017	TNPO3	TRUE	reported	igd
128823846	6.38117e-22	0.0200827	29616	7	0.19326	eqtl-a-ENSG00000064419	rs6946734	C	T	0.0965865	TNPO3	TRUE	reported	igd
19545642	5.95662e-45	0.0242888	28473	19	-0.341694	eqtl-a-ENSG00000064490	rs113564583	G	A	0.0632105	RFXANK	TRUE	reported	igd
19286077	1e-200	0.0314839	31355	19	1.03439	eqtl-a-ENSG00000064490	rs11671119	T	C	0.0343798	RFXANK	TRUE	reported	igd
19303284	1.15027e-12	0.0309931	27284	19	-0.220395	eqtl-a-ENSG00000064490	rs79003009	T	C	0.0382052	RFXANK	TRUE	reported	igd
21410231	1.59001e-13	0.0120219	31684	1	-0.0887122	eqtl-a-ENSG00000064547	rs4654899	A	C	0.42356	LPAR2	TRUE	reported	igd
85794297	4.54046e-13	0.0120333	31684	2	-0.087102	eqtl-a-ENSG00000064547	rs10187424	C	T	0.420816	LPAR2	TRUE	reported	igd
178121599	2.27562e-09	0.0130549	31684	5	0.0780263	eqtl-a-ENSG00000064547	rs6866344	G	T	0.293416	LPAR2	TRUE	reported	igd
50370254	3.65932e-13	0.0166505	30077	7	0.121012	eqtl-a-ENSG00000064547	rs149007767	T	C	0.149708	LPAR2	TRUE	reported	igd
19350103	1e-200	0.0169487	31141	19	-0.598327	eqtl-a-ENSG00000064547	rs72999016	A	G	0.130285	LPAR2	TRUE	reported	igd
19391045	4.6957e-28	0.031858	28588	19	0.349845	eqtl-a-ENSG00000064547	rs17751021	A	G	0.035895	LPAR2	TRUE	reported	igd
19793545	1.17733e-36	0.0221722	31684	19	0.280391	eqtl-a-ENSG00000064547	rs56408111	C	T	0.0772107	LPAR2	TRUE	reported	igd
19406707	1.30407e-26	0.0389691	25749	19	0.416073	eqtl-a-ENSG00000064547	rs74182633	C	A	0.0237013	LPAR2	TRUE	reported	igd
19499589	2.42159e-31	0.0392884	24433	19	0.457529	eqtl-a-ENSG00000064547	rs117131852	T	C	0.023272	LPAR2	TRUE	reported	igd
19689231	1.68422e-78	0.0332074	25559	19	0.622885	eqtl-a-ENSG00000064547	rs10415813	G	A	0.967609	LPAR2	TRUE	reported	igd
154420087	1.42959e-08	0.012309	31484	1	0.0697908	eqtl-a-ENSG00000064601	rs61812598	A	G	0.370648	CTSA	TRUE	reported	igd
118153977	6.83597e-11	0.0128667	31569	1	0.083945	eqtl-a-ENSG00000064601	rs826415	G	T	0.308498	CTSA	TRUE	reported	igd
43360065	1.38771e-11	0.0136451	26953	2	0.0922315	eqtl-a-ENSG00000064601	rs28498283	T	A	0.254318	CTSA	TRUE	reported	igd
56849749	1.03801e-87	0.0120828	31684	3	0.239878	eqtl-a-ENSG00000064601	rs1354034	C	T	0.618137	CTSA	TRUE	reported	igd
135419018	2.26449e-09	0.0134787	31569	6	0.0805716	eqtl-a-ENSG00000064601	rs9399137	C	T	0.264393	CTSA	TRUE	reported	igd
243268	2.50207e-13	0.0142933	31569	11	0.104612	eqtl-a-ENSG00000064601	rs505404	G	T	0.222031	CTSA	TRUE	reported	igd
122216910	1.47843e-14	0.0190102	30031	12	0.146181	eqtl-a-ENSG00000064601	rs11553699	G	A	0.10963	CTSA	TRUE	reported	igd
54685880	2.88602e-33	0.0255189	29836	12	-0.306663	eqtl-a-ENSG00000064601	rs35979828	T	C	0.0571059	CTSA	TRUE	reported	igd
33884804	3.26498e-08	0.0155075	31684	17	0.0857053	eqtl-a-ENSG00000064601	rs10512472	C	T	0.179037	CTSA	TRUE	reported	igd
44603963	4.49573e-46	0.0160228	31566	20	0.228323	eqtl-a-ENSG00000064601	rs6017717	C	G	0.162395	CTSA	TRUE	reported	igd
19841752	5.71808e-09	0.0261391	23513	19	-0.152252	eqtl-a-ENSG00000064607	rs12608822	T	C	0.0547144	SUGP2	TRUE	reported	igd
19375822	2.85338e-08	0.0312781	22963	19	-0.173597	eqtl-a-ENSG00000064607	rs78538967	C	T	0.0375386	SUGP2	TRUE	reported	igd
19098258	1e-200	0.0130018	26490	19	-0.578094	eqtl-a-ENSG00000064607	rs2107263	A	G	0.757286	SUGP2	TRUE	reported	igd
54685880	4.13752e-09	0.0256178	29836	12	0.150602	eqtl-a-ENSG00000064666	rs35979828	T	C	0.0571059	CNN2	TRUE	reported	igd
1135485	2.12227e-12	0.0239234	23284	19	0.168095	eqtl-a-ENSG00000064666	rs11880562	G	A	0.0660388	CNN2	TRUE	reported	igd
1005834	1e-200	0.0186127	20249	19	-0.574884	eqtl-a-ENSG00000064666	rs116977028	A	T	0.107289	CNN2	TRUE	reported	igd
1086352	3.89583e-36	0.0119077	19278	19	-0.149462	eqtl-a-ENSG00000064666	rs12471	A	C	0.554179	CNN2	TRUE	reported	igd
1055718	3.62243e-184	0.0220318	20500	19	-0.637627	eqtl-a-ENSG00000064687	rs113337161	T	C	0.0744293	ABCA7	TRUE	reported	igd
1021639	1.09926e-60	0.0420869	17396	19	-0.691631	eqtl-a-ENSG00000064687	rs150244663	T	C	0.0200239	ABCA7	TRUE	reported	igd
1258940	2.13845e-14	0.0418177	10464	19	-0.319567	eqtl-a-ENSG00000064687	rs117875320	T	G	0.0205975	ABCA7	TRUE	reported	igd
83756393	1.65234e-45	0.0127721	31684	15	0.180837	eqtl-a-ENSG00000064726	rs13379920	G	A	0.310553	BTBD1	TRUE	reported	igd
84205754	2.64789e-13	0.0182661	31684	15	0.133547	eqtl-a-ENSG00000064726	rs17158873	C	T	0.120222	BTBD1	TRUE	reported	igd
84484897	1.05801e-09	0.0119029	31684	15	-0.0726137	eqtl-a-ENSG00000064726	rs4262914	A	G	0.525161	BTBD1	TRUE	reported	igd
182323766	2.48382e-08	0.0119924	25531	2	0.0668494	eqtl-a-ENSG00000064763	rs1375493	A	G	0.565077	FAR2	TRUE	reported	igd
173205318	4.33122e-10	0.0137197	25531	5	-0.085634	eqtl-a-ENSG00000064763	rs2594836	A	G	0.749651	FAR2	TRUE	reported	igd
148869277	1.2523e-09	0.0123765	25147	7	0.0751677	eqtl-a-ENSG00000064763	rs4727027	A	G	0.639097	FAR2	TRUE	reported	igd
127009395	1.39927e-36	0.0157618	25531	9	-0.199107	eqtl-a-ENSG00000064763	rs55793580	T	C	0.169838	FAR2	TRUE	reported	igd
111884608	3.52046e-14	0.0119216	22380	12	0.0903395	eqtl-a-ENSG00000064763	rs3184504	C	T	0.542056	FAR2	TRUE	reported	igd
29300802	2.26032e-08	0.0123143	25531	12	-0.068848	eqtl-a-ENSG00000064763	rs3809188	A	G	0.630067	FAR2	TRUE	reported	igd
111785930	3.96004e-71	0.0127273	30935	1	0.226957	eqtl-a-ENSG00000064886	rs1056825	C	T	0.690086	CHI3L2	TRUE	reported	igd
111823994	1e-200	0.025941	30491	1	0.90592	eqtl-a-ENSG00000064886	rs76275224	T	C	0.0510606	CHI3L2	TRUE	reported	igd
112112140	1.1729e-10	0.0465619	23613	1	-0.299989	eqtl-a-ENSG00000064886	rs145439981	C	T	0.0165656	CHI3L2	TRUE	reported	igd
111572204	1.27968e-21	0.0127874	30818	1	-0.122135	eqtl-a-ENSG00000064886	rs1282332	G	A	0.313566	CHI3L2	TRUE	reported	igd
111741188	1e-200	0.0170641	29328	1	0.829542	eqtl-a-ENSG00000064886	rs41312686	T	C	0.118171	CHI3L2	TRUE	reported	igd
111842693	6.45967e-09	0.0160273	24390	1	-0.0930258	eqtl-a-ENSG00000064886	rs12404497	A	G	0.164698	CHI3L2	TRUE	reported	igd
35404437	4.87528e-101	0.0132329	25742	6	-0.282385	eqtl-a-ENSG00000065060	rs9462085	A	G	0.732441	BLTP3A	TRUE	reported	igd
34156790	2.82553e-21	0.0441205	23644	6	0.417782	eqtl-a-ENSG00000065060	rs62398145	C	T	0.0184218	BLTP3A	TRUE	reported	igd
34695221	1e-200	0.0228607	25750	6	0.839704	eqtl-a-ENSG00000065060	rs57916801	A	G	0.0662577	BLTP3A	TRUE	reported	igd
34468767	1e-200	0.0176206	26081	6	0.586265	eqtl-a-ENSG00000065060	rs73405691	G	A	0.120254	BLTP3A	TRUE	reported	igd
34115617	2.54331e-30	0.0333246	22993	6	0.381344	eqtl-a-ENSG00000065060	rs78691829	A	G	0.0326719	BLTP3A	TRUE	reported	igd
34966411	9.8107e-67	0.0409873	22559	6	0.70735	eqtl-a-ENSG00000065060	rs111314618	A	G	0.0210951	BLTP3A	TRUE	reported	igd
110060710	2.07014e-111	0.0238268	31684	1	0.534405	eqtl-a-ENSG00000065135	rs56018934	T	C	0.0643955	GNAI3	TRUE	reported	igd
109648870	5.23805e-10	0.0154077	30744	1	0.0957114	eqtl-a-ENSG00000065135	rs533212	G	C	0.181893	GNAI3	TRUE	reported	igd
109894693	1e-200	0.0149049	31684	1	-0.454845	eqtl-a-ENSG00000065135	rs7536292	C	T	0.183115	GNAI3	TRUE	reported	igd
110155000	9.25124e-95	0.0360265	30044	1	0.744047	eqtl-a-ENSG00000065135	rs116468196	A	C	0.0272338	GNAI3	TRUE	reported	igd
126149715	1.32779e-09	0.0131048	26440	10	-0.0794675	eqtl-a-ENSG00000065154	rs2176139	A	G	0.710404	OAT	TRUE	reported	igd
125755374	5.15157e-09	0.0207028	31196	10	-0.120948	eqtl-a-ENSG00000065154	rs7070561	T	C	0.0906693	OAT	TRUE	reported	igd
126084645	1.03039e-172	0.0165711	31527	10	-0.464256	eqtl-a-ENSG00000065154	rs9422943	A	G	0.142515	OAT	TRUE	reported	igd
126090562	2.44625e-41	0.0118487	31528	10	0.159568	eqtl-a-ENSG00000065154	rs2491159	C	T	0.470275	OAT	TRUE	reported	igd
976709	1e-200	0.0112058	19007	19	-0.49275	eqtl-a-ENSG00000065268	rs11085231	T	A	0.543461	WDR18	TRUE	reported	igd
1100217	4.79623e-26	0.026658	20129	19	0.281388	eqtl-a-ENSG00000065268	rs116649696	C	A	0.0521788	WDR18	TRUE	reported	igd
1064054	9.63385e-11	0.0329136	17997	19	-0.213037	eqtl-a-ENSG00000065268	rs75707890	G	A	0.0337409	WDR18	TRUE	reported	igd
52340176	2.16571e-62	0.0217403	31683	6	-0.362408	eqtl-a-ENSG00000065308	rs9474227	C	T	0.079882	TRAM2	TRUE	reported	igd
52450963	1.1324e-159	0.0125644	30902	6	0.33829	eqtl-a-ENSG00000065308	rs9463800	G	C	0.691234	TRAM2	TRUE	reported	igd
52393749	2.77715e-23	0.0287394	2434	6	0.285681	eqtl-a-ENSG00000065308	rs143579024	T	C	0.0445768	TRAM2	TRUE	reported	igd
75584457	1e-200	0.0215468	28471	16	0.677415	eqtl-a-ENSG00000065457	rs28571860	T	G	0.0772782	ADAT1	TRUE	reported	igd
75530411	1e-200	0.0115229	27751	16	0.608618	eqtl-a-ENSG00000065457	rs2738805	G	A	0.334958	ADAT1	TRUE	reported	igd
75262638	1.75509e-18	0.016338	31355	16	0.14332	eqtl-a-ENSG00000065457	rs77276355	A	G	0.156469	ADAT1	TRUE	reported	igd
203281175	7.42574e-09	0.0119203	30362	1	-0.0689125	eqtl-a-ENSG00000065491	rs17534202	C	G	0.535966	TBC1D22B	TRUE	reported	igd
56849749	3.6166e-13	0.0122275	31470	3	-0.0888852	eqtl-a-ENSG00000065491	rs1354034	C	T	0.618137	TBC1D22B	TRUE	reported	igd
37302075	5.75838e-38	0.0166694	31470	6	-0.214719	eqtl-a-ENSG00000065491	rs195413	G	A	0.147864	TBC1D22B	TRUE	reported	igd
135426573	5.75506e-10	0.013327	31086	6	-0.0825875	eqtl-a-ENSG00000065491	rs4895441	G	A	0.273956	TBC1D22B	TRUE	reported	igd
37295170	6.98232e-15	0.0144999	25524	6	-0.11288	eqtl-a-ENSG00000065491	rs9349036	T	C	0.786769	TBC1D22B	TRUE	reported	igd
139835780	6.88177e-16	0.0319561	31026	6	-0.257975	eqtl-a-ENSG00000065491	rs668887	A	G	0.964189	TBC1D22B	TRUE	reported	igd
118153977	2.11159e-08	0.0128718	31569	1	-0.072113	eqtl-a-ENSG00000065534	rs826415	G	T	0.308498	MYLK	TRUE	reported	igd
56849749	6.7112e-26	0.0122026	31684	3	0.128417	eqtl-a-ENSG00000065534	rs1354034	C	T	0.618137	MYLK	TRUE	reported	igd
123417546	1.22744e-31	0.0205966	28801	3	-0.241047	eqtl-a-ENSG00000065534	rs56193997	C	T	0.0909761	MYLK	TRUE	reported	igd
135419018	7.16506e-10	0.0134776	31569	6	0.0830559	eqtl-a-ENSG00000065534	rs9399137	C	T	0.264393	MYLK	TRUE	reported	igd
100707992	8.87973e-18	0.0123914	31567	9	0.106413	eqtl-a-ENSG00000065534	rs10984466	G	A	0.356829	MYLK	TRUE	reported	igd
65066186	1.74864e-11	0.0120364	31684	10	-0.0809506	eqtl-a-ENSG00000065534	rs10761741	T	G	0.420816	MYLK	TRUE	reported	igd
202856	1.24919e-09	0.0145488	26110	11	0.0883667	eqtl-a-ENSG00000065534	rs11602954	A	G	0.211758	MYLK	TRUE	reported	igd
54687232	2.55971e-09	0.0125544	31185	12	0.0747926	eqtl-a-ENSG00000065534	rs10506328	C	A	0.660666	MYLK	TRUE	reported	igd
122216910	1.08069e-30	0.0189611	30031	12	0.218382	eqtl-a-ENSG00000065534	rs11553699	G	A	0.10963	MYLK	TRUE	reported	igd
1600925	1.73061e-14	0.0123335	31684	20	-0.0945871	eqtl-a-ENSG00000065534	rs11696739	A	G	0.365478	MYLK	TRUE	reported	igd
1924707	4.80176e-15	0.0131666	31569	20	-0.103119	eqtl-a-ENSG00000065534	rs13042885	T	C	0.284247	MYLK	TRUE	reported	igd
173207353	4.36014e-12	0.0146907	31529	5	-0.101735	eqtl-a-ENSG00000065613	rs360017	G	A	0.793972	SLK	TRUE	reported	igd
50370254	5.38394e-15	0.0166456	30037	7	0.130132	eqtl-a-ENSG00000065613	rs149007767	T	C	0.149708	SLK	TRUE	reported	igd
28724374	1.07669e-09	0.0131101	31315	7	0.0799413	eqtl-a-ENSG00000065613	rs56388170	T	G	0.289189	SLK	TRUE	reported	igd
105723183	2.28034e-133	0.0117083	28749	10	-0.287742	eqtl-a-ENSG00000065613	rs10883952	T	C	0.546871	SLK	TRUE	reported	igd
105998341	2.89935e-22	0.012217	31526	10	0.118554	eqtl-a-ENSG00000065613	rs590610	C	T	0.380676	SLK	TRUE	reported	igd
105623955	2.88942e-10	0.0120724	31230	10	0.0761129	eqtl-a-ENSG00000065613	rs10883931	T	C	0.412655	SLK	TRUE	reported	igd
159506600	7.62255e-09	0.0127978	31684	6	-0.0739292	eqtl-a-ENSG00000065618	rs2451258	T	C	0.685013	COL17A1	TRUE	reported	igd
61650831	4.33581e-08	0.0155312	31569	8	-0.0850565	eqtl-a-ENSG00000065618	rs7846314	T	A	0.178349	COL17A1	TRUE	reported	igd
131466489	7.45418e-17	0.0183024	28587	9	0.152636	eqtl-a-ENSG00000065618	rs13289095	T	G	0.119513	COL17A1	TRUE	reported	igd
105736284	3.95913e-77	0.0150872	31569	10	-0.280453	eqtl-a-ENSG00000065618	rs10883958	A	G	0.813203	COL17A1	TRUE	reported	igd
11883126	1.12769e-09	0.0322458	28216	10	-0.196383	eqtl-a-ENSG00000065665	rs11257354	A	G	0.0352189	SEC61A2	TRUE	reported	igd
12163741	1e-200	0.0117018	30902	10	0.370922	eqtl-a-ENSG00000065665	rs12766360	T	A	0.59219	SEC61A2	TRUE	reported	igd
12089892	5.32844e-14	0.050354	19316	10	0.378849	eqtl-a-ENSG00000065665	rs150536510	C	A	0.0141142	SEC61A2	TRUE	reported	igd
12239456	7.52489e-72	0.0139134	31482	10	-0.249397	eqtl-a-ENSG00000065665	rs7897943	G	A	0.233385	SEC61A2	TRUE	reported	igd
6614332	4.2924e-14	0.0121313	31231	10	0.091613	eqtl-a-ENSG00000065675	rs2007252	C	T	0.601334	PRKCQ	TRUE	reported	igd
6625378	7.2845e-73	0.0128848	30902	10	-0.232627	eqtl-a-ENSG00000065675	rs2255088	C	T	0.296415	PRKCQ	TRUE	reported	igd
6508563	7.8361e-13	0.0118821	31684	10	-0.0851247	eqtl-a-ENSG00000065675	rs658230	G	A	0.49705	PRKCQ	TRUE	reported	igd
239486566	9.36268e-14	0.0298104	29619	2	0.222082	eqtl-a-ENSG00000065802	rs79676909	T	C	0.041421	ASB1	TRUE	reported	igd
239203162	3.53167e-08	0.019465	31019	2	-0.107303	eqtl-a-ENSG00000065802	rs4663301	T	A	0.104136	ASB1	TRUE	reported	igd
239318389	1e-200	0.0111586	31468	2	0.510276	eqtl-a-ENSG00000065802	rs502349	T	C	0.547112	ASB1	TRUE	reported	igd
14700275	2.25372e-61	0.0177657	30431	10	-0.293652	eqtl-a-ENSG00000065809	rs78155027	A	C	0.125972	FAM107B	TRUE	reported	igd
14512746	1.50141e-41	0.0173467	30935	10	0.234233	eqtl-a-ENSG00000065809	rs7898971	G	A	0.13424	FAM107B	TRUE	reported	igd
14719488	1e-200	0.0143283	30805	10	0.484419	eqtl-a-ENSG00000065809	rs11259263	C	T	0.199366	FAM107B	TRUE	reported	igd
14553644	1e-200	0.0121668	30935	10	-0.369613	eqtl-a-ENSG00000065809	rs7092826	T	G	0.340655	FAM107B	TRUE	reported	igd
54685880	9.47567e-10	0.0256152	29087	12	0.156716	eqtl-a-ENSG00000065809	rs35979828	T	C	0.0571059	FAM107B	TRUE	reported	igd
37894646	2.59753e-09	0.0147826	27305	4	0.0880319	eqtl-a-ENSG00000065882	rs6531595	C	A	0.797161	TBC1D1	TRUE	reported	igd
37841430	1.68655e-31	0.0148197	31300	4	0.173039	eqtl-a-ENSG00000065882	rs2261414	T	C	0.199581	TBC1D1	TRUE	reported	igd
38026106	5.12507e-17	0.0118934	31299	4	-0.0997108	eqtl-a-ENSG00000065882	rs933819	T	C	0.471418	TBC1D1	TRUE	reported	igd
37983981	7.16143e-113	0.0177835	30601	4	0.401515	eqtl-a-ENSG00000065882	rs73236866	T	A	0.123311	TBC1D1	TRUE	reported	igd
135860412	1.27204e-11	0.0326865	6419	9	0.221346	eqtl-a-ENSG00000065978	rs73660574	A	G	0.0342189	YBX1	TRUE	reported	igd
27206029	3.90571e-13	0.0161856	6421	17	0.117489	eqtl-a-ENSG00000065978	rs7213285	A	G	0.160464	YBX1	TRUE	reported	igd
4157072	5.09918e-12	0.0123321	6421	20	-0.0851249	eqtl-a-ENSG00000065978	rs6084653	G	C	0.36636	YBX1	TRUE	reported	igd
10627322	1.85481e-12	0.0138699	30745	19	-0.0977132	eqtl-a-ENSG00000065989	rs10416139	T	C	0.242111	PDE4A	TRUE	reported	igd
10447203	2.10863e-23	0.0529871	3428	19	0.52817	eqtl-a-ENSG00000065989	rs147394556	T	C	0.0126896	PDE4A	TRUE	reported	igd
10532458	5.72532e-62	0.0208894	31568	19	-0.34701	eqtl-a-ENSG00000065989	rs77376335	C	T	0.0872306	PDE4A	TRUE	reported	igd
212097748	8.97222e-45	0.0122414	31355	1	-0.171859	eqtl-a-ENSG00000066027	rs2970579	A	G	0.370129	PPP2R5A	TRUE	reported	igd
212889072	1.76116e-12	0.0282359	29143	1	0.199128	eqtl-a-ENSG00000066027	rs61829198	G	A	0.0464309	PPP2R5A	TRUE	reported	igd
212357282	6.47143e-127	0.0426328	28645	1	1.02169	eqtl-a-ENSG00000066027	rs146891838	T	C	0.0190921	PPP2R5A	TRUE	reported	igd
212602590	3.45868e-09	0.0441128	23155	1	0.260623	eqtl-a-ENSG00000066027	rs588058	A	G	0.981499	PPP2R5A	TRUE	reported	igd
212442602	3.15573e-42	0.0467711	27725	1	-0.636901	eqtl-a-ENSG00000066027	rs142218926	C	T	0.0162472	PPP2R5A	TRUE	reported	igd
212346089	1e-200	0.0165249	29693	1	0.749767	eqtl-a-ENSG00000066027	rs10779571	A	G	0.130149	PPP2R5A	TRUE	reported	igd
212585781	9.25763e-30	0.0430538	24986	1	-0.487821	eqtl-a-ENSG00000066027	rs183325637	T	C	0.0193109	PPP2R5A	TRUE	reported	igd
144385777	1.04544e-12	0.0266099	25735	6	0.189583	eqtl-a-ENSG00000066027	rs149110519	T	C	0.0526158	PPP2R5A	TRUE	reported	igd
50370254	5.10235e-09	0.0166615	30077	7	-0.097363	eqtl-a-ENSG00000066027	rs149007767	T	C	0.149708	PPP2R5A	TRUE	reported	igd
38128648	2.22039e-09	0.0119357	31684	17	-0.0713827	eqtl-a-ENSG00000066027	rs3859192	T	C	0.455547	PPP2R5A	TRUE	reported	igd
188125120	6.68375e-10	0.0118955	31355	3	-0.0734359	eqtl-a-ENSG00000066084	rs13093110	T	C	0.481579	DIP2B	TRUE	reported	igd
144385777	2.06771e-09	0.0266239	25521	6	-0.159538	eqtl-a-ENSG00000066084	rs149110519	T	C	0.0526158	DIP2B	TRUE	reported	igd
50370254	6.77532e-09	0.0166618	29863	7	0.0965817	eqtl-a-ENSG00000066084	rs149007767	T	C	0.149708	DIP2B	TRUE	reported	igd
50954191	1.25314e-179	0.0122407	26678	12	-0.349815	eqtl-a-ENSG00000066084	rs12582683	C	A	0.337168	DIP2B	TRUE	reported	igd
50760443	1.90546e-121	0.0124551	27100	12	0.291875	eqtl-a-ENSG00000066084	rs9739363	T	C	0.673794	DIP2B	TRUE	reported	igd
974606	7.59539e-09	0.0484331	4603	5	-0.279808	eqtl-a-ENSG00000066230	rs114991474	A	G	0.0152994	SLC9A3	TRUE	reported	igd
972566	3.19595e-32	0.0329592	4574	5	0.389476	eqtl-a-ENSG00000066230	rs140456511	G	A	0.0334053	SLC9A3	TRUE	reported	igd
365662	9.85372e-27	0.0341981	5081	5	-0.366019	eqtl-a-ENSG00000066230	rs74533118	G	A	0.0310066	SLC9A3	TRUE	reported	igd
435631	9.22465e-09	0.0410499	2022	5	-0.235799	eqtl-a-ENSG00000066230	rs11750039	A	G	0.0214319	SLC9A3	TRUE	reported	igd
187612	1e-200	0.0191159	5262	5	0.621145	eqtl-a-ENSG00000066230	rs116314028	T	C	0.100241	SLC9A3	TRUE	reported	igd
502534	7.16473e-93	0.0267695	5913	5	0.547211	eqtl-a-ENSG00000066230	rs77045859	C	A	0.050568	SLC9A3	TRUE	reported	igd
160567590	4.69462e-59	0.0487382	26507	1	0.789779	eqtl-a-ENSG00000066294	rs115503831	T	C	0.014861	CD84	TRUE	reported	igd
160471844	1e-200	0.022383	31315	1	-0.7209	eqtl-a-ENSG00000066294	rs2050523	G	A	0.92911	CD84	TRUE	reported	igd
160414093	9.10123e-31	0.0146038	31526	1	0.168412	eqtl-a-ENSG00000066294	rs11265403	G	T	0.207674	CD84	TRUE	reported	igd
47375889	1e-200	0.0311909	27559	11	-1.09005	eqtl-a-ENSG00000066336	rs11570034	G	A	0.0347167	SPI1	TRUE	reported	igd
47862640	5.21375e-09	0.0348025	21614	11	0.203254	eqtl-a-ENSG00000066336	rs72895725	G	A	0.0300804	SPI1	TRUE	reported	igd
47853793	2.08257e-25	0.0271608	25631	11	0.282926	eqtl-a-ENSG00000066336	rs72895718	T	C	0.0501685	SPI1	TRUE	reported	igd
29920713	8.3888e-16	0.0119445	7202	6	0.0961328	eqtl-a-ENSG00000066379	rs9260500	C	T	0.553356	POLR1H	TRUE	reported	igd
29986501	7.58578e-197	0.0231868	4948	6	0.694026	eqtl-a-ENSG00000066379	rs6932091	T	C	0.0663595	POLR1H	TRUE	reported	igd
29944651	8.07607e-42	0.0119658	6784	6	-0.162118	eqtl-a-ENSG00000066379	rs2246068	C	G	0.424016	POLR1H	TRUE	reported	igd
29750776	1.79473e-23	0.0216393	13560	6	0.216045	eqtl-a-ENSG00000066379	rs9468618	T	C	0.0818115	POLR1H	TRUE	reported	igd
30393360	3.6116e-12	0.0118952	31470	11	0.0826918	eqtl-a-ENSG00000066382	rs640245	T	C	0.477526	MPPED2	TRUE	reported	igd
30600383	9.0261e-90	0.0133802	31340	11	0.268809	eqtl-a-ENSG00000066382	rs3781852	T	G	0.259923	MPPED2	TRUE	reported	igd
30060779	2.044e-10	0.0120641	31352	11	-0.0767024	eqtl-a-ENSG00000066382	rs501477	G	A	0.414518	MPPED2	TRUE	reported	igd
128475248	2.14482e-10	0.0360042	29099	5	-0.228648	eqtl-a-ENSG00000066583	rs10080172	T	G	0.0280345	ISOC1	TRUE	reported	igd
128525698	8.46253e-10	0.0183273	30688	5	-0.112453	eqtl-a-ENSG00000066583	rs2112699	C	T	0.119449	ISOC1	TRUE	reported	igd
128280809	4.50817e-189	0.0131769	26444	5	-0.386456	eqtl-a-ENSG00000066583	rs2577431	C	A	0.259788	ISOC1	TRUE	reported	igd
128278704	1e-200	0.0128436	27602	5	-0.39021	eqtl-a-ENSG00000066583	rs2526206	C	T	0.279913	ISOC1	TRUE	reported	igd
128107509	1e-200	0.012123	31343	5	-0.373417	eqtl-a-ENSG00000066583	rs13181669	G	C	0.344593	ISOC1	TRUE	reported	igd
128370594	1.15213e-28	0.0235855	30964	5	0.261981	eqtl-a-ENSG00000066583	rs141844349	C	A	0.0677125	ISOC1	TRUE	reported	igd
127840356	6.42688e-19	0.0358038	28129	5	0.318096	eqtl-a-ENSG00000066583	rs115494457	C	T	0.0282792	ISOC1	TRUE	reported	igd
50370254	1.17071e-09	0.0166598	29863	7	0.101361	eqtl-a-ENSG00000066583	rs149007767	T	C	0.149708	ISOC1	TRUE	reported	igd
66429778	1e-200	0.0217017	29452	8	0.67349	eqtl-a-ENSG00000066855	rs72664750	G	T	0.0762194	MTFR1	TRUE	reported	igd
66797673	6.85646e-19	0.0331732	29058	8	-0.294485	eqtl-a-ENSG00000066855	rs118107026	A	G	0.0331068	MTFR1	TRUE	reported	igd
66839800	2.16721e-38	0.0411466	26497	8	0.533108	eqtl-a-ENSG00000066855	rs143568834	C	T	0.0211231	MTFR1	TRUE	reported	igd
66560488	1.10662e-119	0.0342748	27155	8	0.797266	eqtl-a-ENSG00000066855	rs140146852	A	G	0.0299366	MTFR1	TRUE	reported	igd
66546130	1.5787e-65	0.0475897	25440	8	0.813618	eqtl-a-ENSG00000066855	rs141623092	A	C	0.0155659	MTFR1	TRUE	reported	igd
28303030	4.15738e-10	0.0154844	31355	3	0.0967466	eqtl-a-ENSG00000066923	rs4502545	A	G	0.179583	STAG3	TRUE	reported	igd
99635967	1e-200	0.0154524	31141	7	-0.541529	eqtl-a-ENSG00000066923	rs72615157	A	G	0.163071	STAG3	TRUE	reported	igd
99781192	8.93305e-15	0.0458295	21717	7	0.355353	eqtl-a-ENSG00000066923	rs148654444	C	T	0.0170859	STAG3	TRUE	reported	igd
99809032	1.04232e-105	0.0294514	27566	7	-0.643115	eqtl-a-ENSG00000066923	rs80044214	T	C	0.0412024	STAG3	TRUE	reported	igd
99767773	1.02542e-28	0.0444061	27405	7	-0.493707	eqtl-a-ENSG00000066923	rs138791019	A	G	0.018137	STAG3	TRUE	reported	igd
173363667	3.21159e-09	0.0120869	31684	5	0.0715608	eqtl-a-ENSG00000066926	rs17076724	T	G	0.409824	FECH	TRUE	reported	igd
26093141	2.29959e-08	0.0272867	29606	6	-0.15247	eqtl-a-ENSG00000066926	rs1800562	A	G	0.0499676	FECH	TRUE	reported	igd
33875262	8.87565e-15	0.0128911	31185	17	-0.0999605	eqtl-a-ENSG00000066926	rs8073060	A	T	0.305723	FECH	TRUE	reported	igd
55330585	1.87888e-12	0.0431217	19720	18	-0.303715	eqtl-a-ENSG00000066926	rs144606835	A	G	0.0193581	FECH	TRUE	reported	igd
55401529	8.54673e-23	0.0432746	10087	18	-0.42529	eqtl-a-ENSG00000066926	rs144609264	A	C	0.019154	FECH	TRUE	reported	igd
55215573	1e-200	0.0153511	31683	18	0.846972	eqtl-a-ENSG00000066926	rs1062010	C	A	0.144543	FECH	TRUE	reported	igd
55343687	1.7869e-34	0.0388507	30508	18	-0.475723	eqtl-a-ENSG00000066926	rs35281475	T	C	0.023788	FECH	TRUE	reported	igd
11297258	9.02298e-10	0.0244649	31569	19	0.149867	eqtl-a-ENSG00000066926	rs12974711	C	T	0.0629954	FECH	TRUE	reported	igd
4157072	1.88495e-21	0.0123135	31569	20	0.117118	eqtl-a-ENSG00000066926	rs6084653	G	C	0.36636	FECH	TRUE	reported	igd
37469591	5.64326e-09	0.0119193	31300	22	-0.0694563	eqtl-a-ENSG00000066926	rs4820268	A	G	0.53552	FECH	TRUE	reported	igd
130349119	3.83398e-09	0.0141804	31300	6	-0.0835425	eqtl-a-ENSG00000067057	rs6569648	T	C	0.772526	PFKP	TRUE	reported	igd
2933379	7.71792e-49	0.0119168	31231	10	0.175031	eqtl-a-ENSG00000067057	rs10794966	G	A	0.565683	PFKP	TRUE	reported	igd
3135350	1e-200	0.0120425	31355	10	-0.446935	eqtl-a-ENSG00000067057	rs75961101	T	C	0.334304	PFKP	TRUE	reported	igd
3167109	1e-200	0.0143561	31558	10	-0.692085	eqtl-a-ENSG00000067057	rs730141	T	C	0.179965	PFKP	TRUE	reported	igd
3118666	1.3937e-09	0.0166273	31354	10	-0.100696	eqtl-a-ENSG00000067057	rs58639902	G	A	0.150424	PFKP	TRUE	reported	igd
3230735	8.01124e-11	0.0184416	28758	10	-0.119876	eqtl-a-ENSG00000067057	rs56969892	G	A	0.1177	PFKP	TRUE	reported	igd
3100322	1e-200	0.0225714	28470	10	-0.938852	eqtl-a-ENSG00000067057	rs10736965	G	A	0.933661	PFKP	TRUE	reported	igd
41347517	2.61222e-10	0.0131994	31569	13	-0.0834227	eqtl-a-ENSG00000067057	rs9315786	G	A	0.282623	PFKP	TRUE	reported	igd
127009395	9.4254e-12	0.0158246	31569	9	-0.107843	eqtl-a-ENSG00000067082	rs55793580	T	C	0.169838	KLF6	TRUE	reported	igd
3818682	2.59759e-08	0.0408165	24857	10	0.227213	eqtl-a-ENSG00000067082	rs78616463	C	T	0.0216864	KLF6	TRUE	reported	igd
3910816	2.69464e-14	0.0118792	31568	10	-0.0904267	eqtl-a-ENSG00000067082	rs11252145	T	C	0.501283	KLF6	TRUE	reported	igd
111884608	2.95801e-21	0.0119081	28418	12	0.112702	eqtl-a-ENSG00000067082	rs3184504	C	T	0.542056	KLF6	TRUE	reported	igd
72561112	2.26548e-08	0.0529438	6612	15	-0.295977	eqtl-a-ENSG00000067141	rs74928164	C	T	0.0127727	NEO1	TRUE	reported	igd
73236667	1e-200	0.0189396	31567	15	0.577949	eqtl-a-ENSG00000067141	rs2415214	C	T	0.103314	NEO1	TRUE	reported	igd
73365051	3.37754e-65	0.0213299	31183	15	0.363718	eqtl-a-ENSG00000067141	rs28462360	G	A	0.083212	NEO1	TRUE	reported	igd
73453239	5.39014e-18	0.0477473	18767	15	-0.412761	eqtl-a-ENSG00000067141	rs145578343	T	C	0.0157026	NEO1	TRUE	reported	igd
71645268	1.18032e-152	0.0116222	31565	8	0.305876	eqtl-a-ENSG00000067167	rs34270993	C	G	0.495772	TRAM1	TRUE	reported	igd
71464172	2.46093e-24	0.015037	30902	8	0.15306	eqtl-a-ENSG00000067167	rs268590	C	T	0.807372	TRAM1	TRUE	reported	igd
71666446	1.06047e-89	0.0117371	27307	8	0.235703	eqtl-a-ENSG00000067167	rs13255619	C	T	0.501889	TRAM1	TRUE	reported	igd
56849749	2.84368e-08	0.012237	31684	3	-0.0679263	eqtl-a-ENSG00000067182	rs1354034	C	T	0.618137	TNFRSF1A	TRUE	reported	igd
144385777	3.31818e-19	0.0265823	25735	6	-0.238111	eqtl-a-ENSG00000067182	rs149110519	T	C	0.0526158	TNFRSF1A	TRUE	reported	igd
28724374	1.0306e-10	0.013108	31355	7	0.0847115	eqtl-a-ENSG00000067182	rs56388170	T	G	0.289189	TNFRSF1A	TRUE	reported	igd
6442346	1e-200	0.0118546	31075	12	-0.37004	eqtl-a-ENSG00000067182	rs1800692	G	A	0.619212	TNFRSF1A	TRUE	reported	igd
38166879	6.2997e-09	0.0122477	31684	17	0.0711444	eqtl-a-ENSG00000067182	rs8078723	C	T	0.379928	TNFRSF1A	TRUE	reported	igd
56849749	1.71633e-24	0.0122053	25690	3	0.124663	eqtl-a-ENSG00000067365	rs1354034	C	T	0.618137	METTL22	TRUE	reported	igd
50427982	3.0903e-11	0.0119459	25690	7	0.0793485	eqtl-a-ENSG00000067365	rs6592965	A	G	0.449532	METTL22	TRUE	reported	igd
8690917	3.77138e-17	0.0251594	25245	16	-0.211835	eqtl-a-ENSG00000067365	rs34951641	G	A	0.0591844	METTL22	TRUE	reported	igd
8729124	2.30144e-123	0.013336	25306	16	-0.315021	eqtl-a-ENSG00000067365	rs2302607	A	G	0.258341	METTL22	TRUE	reported	igd
8739977	1.3712e-31	0.050277	5896	16	-0.587929	eqtl-a-ENSG00000067365	rs1060541	G	A	0.0140773	METTL22	TRUE	reported	igd
8820312	1.1207e-09	0.0144853	24908	16	-0.0882343	eqtl-a-ENSG00000067365	rs8059762	C	A	0.785689	METTL22	TRUE	reported	igd
8462582	1.46016e-11	0.0120205	24908	16	-0.081159	eqtl-a-ENSG00000067365	rs36090319	C	G	0.424943	METTL22	TRUE	reported	igd
8762414	1.77787e-28	0.0122274	31569	2	0.135345	eqtl-a-ENSG00000067836	rs3896594	G	T	0.377086	ROGDI	TRUE	reported	igd
135426573	1.13318e-36	0.0132701	31300	6	-0.167854	eqtl-a-ENSG00000067836	rs4895441	G	A	0.273956	ROGDI	TRUE	reported	igd
50427982	4.12382e-22	0.0119252	31684	7	-0.115291	eqtl-a-ENSG00000067836	rs6592965	A	G	0.449532	ROGDI	TRUE	reported	igd
4259996	8.38147e-09	0.0253054	26235	16	0.145774	eqtl-a-ENSG00000067836	rs12923343	C	T	0.941375	ROGDI	TRUE	reported	igd
4482400	2.45754e-13	0.0300028	26617	16	-0.219654	eqtl-a-ENSG00000067836	rs34860010	G	A	0.0408736	ROGDI	TRUE	reported	igd
4816102	1e-200	0.0121863	28588	16	0.689669	eqtl-a-ENSG00000067836	rs58729822	C	T	0.264237	ROGDI	TRUE	reported	igd
4498322	1.48525e-14	0.0328198	17937	16	0.252349	eqtl-a-ENSG00000067836	rs11645084	A	G	0.0338983	ROGDI	TRUE	reported	igd
4631802	1.739e-31	0.0344077	20319	16	0.401666	eqtl-a-ENSG00000067836	rs117837409	G	A	0.0305694	ROGDI	TRUE	reported	igd
4965785	8.37529e-138	0.013008	31554	16	-0.325037	eqtl-a-ENSG00000067836	rs872297	A	T	0.722535	ROGDI	TRUE	reported	igd
33875262	5.70033e-15	0.0128907	31185	17	0.100683	eqtl-a-ENSG00000067836	rs8073060	A	T	0.305723	ROGDI	TRUE	reported	igd
43831259	1.62592e-17	0.0135488	31569	18	0.115404	eqtl-a-ENSG00000067836	rs9944715	G	A	0.740866	ROGDI	TRUE	reported	igd
19473445	5.36636e-10	0.0128154	31683	19	0.0795565	eqtl-a-ENSG00000067836	rs2905424	C	T	0.686812	ROGDI	TRUE	reported	igd
240241255	4.00682e-98	0.0119123	31683	2	-0.250436	eqtl-a-ENSG00000068024	rs925738	T	C	0.410854	HDAC4	TRUE	reported	igd
239970530	7.2277e-132	0.0320312	25847	2	-0.782687	eqtl-a-ENSG00000068024	rs79040455	C	T	0.034301	HDAC4	TRUE	reported	igd
56849749	2.62452e-08	0.0122369	31684	3	-0.0680961	eqtl-a-ENSG00000068024	rs1354034	C	T	0.618137	HDAC4	TRUE	reported	igd
94436851	9.49948e-10	0.0118933	31684	10	-0.0727594	eqtl-a-ENSG00000068024	rs7911264	C	T	0.515223	HDAC4	TRUE	reported	igd
50408855	5.48656e-14	0.0374331	27650	3	0.28149	eqtl-a-ENSG00000068028	rs11914549	A	G	0.0258472	RASSF1	TRUE	reported	igd
50311900	3.09314e-34	0.0279159	5878	3	-0.340582	eqtl-a-ENSG00000068028	rs2071203	T	C	0.0472099	RASSF1	TRUE	reported	igd
50015625	2.99089e-13	0.0334272	28215	3	-0.243838	eqtl-a-ENSG00000068028	rs34691305	A	G	0.0326491	RASSF1	TRUE	reported	igd
5225447	3.60122e-10	0.0176225	31684	11	0.110504	eqtl-a-ENSG00000068079	rs7950726	A	C	0.130877	IFI35	TRUE	reported	igd
41397048	2.84905e-14	0.0333924	29136	17	-0.253942	eqtl-a-ENSG00000068079	rs138923296	G	A	0.0327085	IFI35	TRUE	reported	igd
41624590	3.48177e-71	0.0521048	24917	17	-0.929523	eqtl-a-ENSG00000068079	rs77106873	T	C	0.0129271	IFI35	TRUE	reported	igd
58417413	3.58426e-13	0.0452778	22368	17	-0.329183	eqtl-a-ENSG00000068097	rs149054239	A	G	0.0175215	HEATR6	TRUE	reported	igd
58210784	1e-200	0.0255683	31355	17	1.30914	eqtl-a-ENSG00000068097	rs345168	T	C	0.0480023	HEATR6	TRUE	reported	igd
58209410	6.26325e-66	0.0494771	11611	17	0.848546	eqtl-a-ENSG00000068097	rs72843518	T	C	0.0143819	HEATR6	TRUE	reported	igd
57788608	1e-200	0.0251894	30656	17	0.84006	eqtl-a-ENSG00000068097	rs77913816	A	G	0.0547477	HEATR6	TRUE	reported	igd
57207791	7.18787e-13	0.0123246	31562	17	-0.0884392	eqtl-a-ENSG00000068097	rs12051896	G	A	0.63282	HEATR6	TRUE	reported	igd
58470653	5.1074e-13	0.0293764	26317	17	-0.212168	eqtl-a-ENSG00000068097	rs117213633	A	C	0.042722	HEATR6	TRUE	reported	igd
144385777	3.55067e-10	0.0266207	25735	6	0.166986	eqtl-a-ENSG00000068305	rs149110519	T	C	0.0526158	MEF2A	TRUE	reported	igd
50370254	1.74141e-14	0.016647	30077	7	0.127656	eqtl-a-ENSG00000068305	rs149007767	T	C	0.149708	MEF2A	TRUE	reported	igd
100004180	1.00231e-10	0.0188783	30935	15	-0.122077	eqtl-a-ENSG00000068305	rs10083668	C	T	0.111543	MEF2A	TRUE	reported	igd
100051136	2.31686e-83	0.0117569	31300	15	-0.227418	eqtl-a-ENSG00000068305	rs8026614	T	C	0.481468	MEF2A	TRUE	reported	igd
100186866	1.22011e-54	0.016052	31345	15	0.249883	eqtl-a-ENSG00000068305	rs78547437	C	T	0.161115	MEF2A	TRUE	reported	igd
86382938	1e-200	0.0369358	28586	2	1.12505	eqtl-a-ENSG00000068615	rs114534559	T	C	0.0249883	REEP1	TRUE	reported	igd
85983820	6.18785e-09	0.011891	20187	2	0.0691045	eqtl-a-ENSG00000068615	rs56309153	G	A	0.49153	REEP1	TRUE	reported	igd
87100752	7.70726e-21	0.025455	23564	2	0.238356	eqtl-a-ENSG00000068615	rs192892473	T	C	0.0576559	REEP1	TRUE	reported	igd
86167829	1e-200	0.0130267	31684	2	-0.395599	eqtl-a-ENSG00000068615	rs2033770	T	C	0.732497	REEP1	TRUE	reported	igd
56849749	1.17355e-15	0.0122226	31684	3	-0.0978702	eqtl-a-ENSG00000068615	rs1354034	C	T	0.618137	REEP1	TRUE	reported	igd
48570686	9.517e-49	0.0197585	28458	3	-0.289924	eqtl-a-ENSG00000068745	rs11710798	C	A	0.0992174	IP6K2	TRUE	reported	igd
48731961	5.39511e-162	0.0210619	28587	3	0.571244	eqtl-a-ENSG00000068745	rs72929172	G	A	0.082745	IP6K2	TRUE	reported	igd
48382538	4.76135e-08	0.01243	31560	3	-0.0678666	eqtl-a-ENSG00000068745	rs34008503	A	G	0.354352	IP6K2	TRUE	reported	igd
45899902	1.45388e-09	0.0265528	28255	2	-0.160626	eqtl-a-ENSG00000068784	rs80089451	T	C	0.052912	SRBD1	TRUE	reported	igd
45662988	2.32772e-10	0.0415252	25149	2	0.263195	eqtl-a-ENSG00000068784	rs7566461	G	A	0.0209226	SRBD1	TRUE	reported	igd
45571350	1e-200	0.0117059	31231	2	-0.388077	eqtl-a-ENSG00000068784	rs6717619	C	T	0.600818	SRBD1	TRUE	reported	igd
111884608	1.25256e-16	0.0119169	28418	12	-0.0986472	eqtl-a-ENSG00000068784	rs3184504	C	T	0.542056	SRBD1	TRUE	reported	igd
56849749	7.40628e-44	0.0121675	31684	3	0.168992	eqtl-a-ENSG00000068796	rs1354034	C	T	0.618137	KIF2A	TRUE	reported	igd
61694379	9.81748e-58	0.0118174	31679	5	-0.189272	eqtl-a-ENSG00000068796	rs247264	C	T	0.470456	KIF2A	TRUE	reported	igd
54712308	2.94971e-10	0.0120844	31684	12	0.0761489	eqtl-a-ENSG00000068796	rs10876550	A	G	0.590064	KIF2A	TRUE	reported	igd
33944055	7.41361e-10	0.0155632	31185	17	0.095824	eqtl-a-ENSG00000068796	rs16971217	G	C	0.177288	KIF2A	TRUE	reported	igd
54119870	3.16957e-13	0.0251853	31236	2	0.18353	eqtl-a-ENSG00000068878	rs77215245	C	T	0.0591338	PSME4	TRUE	reported	igd
54196772	1.17761e-157	0.0201807	31569	2	-0.539868	eqtl-a-ENSG00000068878	rs2293360	G	T	0.0910772	PSME4	TRUE	reported	igd
56849749	2.85023e-08	0.012237	31684	3	-0.0679227	eqtl-a-ENSG00000068878	rs1354034	C	T	0.618137	PSME4	TRUE	reported	igd
60725451	1.14446e-33	0.0121226	31355	2	-0.146603	eqtl-a-ENSG00000068971	rs7606173	C	G	0.393094	PPP2R5B	TRUE	reported	igd
56849749	1.98779e-09	0.0122348	31470	3	-0.0733951	eqtl-a-ENSG00000068971	rs1354034	C	T	0.618137	PPP2R5B	TRUE	reported	igd
135426573	9.86279e-15	0.0133169	31086	6	-0.103085	eqtl-a-ENSG00000068971	rs4895441	G	A	0.273956	PPP2R5B	TRUE	reported	igd
50427982	1e-200	0.0115435	31470	7	-0.373814	eqtl-a-ENSG00000068971	rs6592965	A	G	0.449532	PPP2R5B	TRUE	reported	igd
64781891	4.13714e-12	0.0297346	28166	11	-0.206129	eqtl-a-ENSG00000068971	rs58717149	G	T	0.0416649	PPP2R5B	TRUE	reported	igd
205198	2e-08	0.0131201	31470	11	-0.0736312	eqtl-a-ENSG00000068971	rs3782123	A	C	0.711357	PPP2R5B	TRUE	reported	igd
54698408	1.61399e-13	0.0200039	30530	12	-0.147575	eqtl-a-ENSG00000068971	rs79755767	A	G	0.0977363	PPP2R5B	TRUE	reported	igd
27179590	4.24893e-10	0.0144503	27110	17	0.0902366	eqtl-a-ENSG00000068971	rs35033748	C	T	0.215702	PPP2R5B	TRUE	reported	igd
33875262	1.87802e-10	0.0129	30971	17	0.0821887	eqtl-a-ENSG00000068971	rs8073060	A	T	0.305723	PPP2R5B	TRUE	reported	igd
19473445	3.90301e-14	0.0128069	31469	19	0.0968715	eqtl-a-ENSG00000068971	rs2905424	C	T	0.686812	PPP2R5B	TRUE	reported	igd
55991637	3.42847e-13	0.0118835	26118	20	0.0864703	eqtl-a-ENSG00000068971	rs6014993	G	A	0.490224	PPP2R5B	TRUE	reported	igd
66500000	1.86638e-188	0.0129598	14263	5	-0.37946	eqtl-a-ENSG00000069020	rs10471698	G	A	0.273798	MAST4	TRUE	reported	igd
66864214	2.0303e-08	0.0119067	14262	5	0.0667896	eqtl-a-ENSG00000069020	rs9885568	A	G	0.47371	MAST4	TRUE	reported	igd
66354787	8.70964e-11	0.0161384	14263	5	-0.104701	eqtl-a-ENSG00000069020	rs152630	G	A	0.161777	MAST4	TRUE	reported	igd
71778587	1.13789e-15	0.0314221	29704	17	-0.25172	eqtl-a-ENSG00000069188	rs117431114	A	G	0.0370904	SDK2	TRUE	reported	igd
71542216	1e-200	0.0169825	31559	17	-0.524934	eqtl-a-ENSG00000069188	rs11657442	C	A	0.132627	SDK2	TRUE	reported	igd
71708855	4.60999e-78	0.0132455	31684	17	0.247742	eqtl-a-ENSG00000069188	rs2661611	G	T	0.269834	SDK2	TRUE	reported	igd
71780602	2.76032e-08	0.0140214	31183	17	0.0779055	eqtl-a-ENSG00000069188	rs9893480	C	G	0.235024	SDK2	TRUE	reported	igd
205719513	7.38924e-20	0.029266	29981	1	0.266962	eqtl-a-ENSG00000069275	rs115521489	G	A	0.0429615	NUCKS1	TRUE	reported	igd
205646278	1e-200	0.0115251	31567	1	-0.354361	eqtl-a-ENSG00000069275	rs1418653	A	C	0.492677	NUCKS1	TRUE	reported	igd
205725028	9.50167e-25	0.025214	26609	1	-0.258978	eqtl-a-ENSG00000069275	rs823122	T	C	0.941242	NUCKS1	TRUE	reported	igd
16170764	1.65798e-09	0.0118959	31355	17	0.0717123	eqtl-a-ENSG00000069399	rs7210990	A	C	0.481977	BCL3	TRUE	reported	igd
38128648	1.23367e-16	0.0119219	31470	17	0.0987122	eqtl-a-ENSG00000069399	rs3859192	T	C	0.455547	BCL3	TRUE	reported	igd
45242173	8.7882e-09	0.024612	31351	19	0.141585	eqtl-a-ENSG00000069399	rs1531517	A	G	0.0622122	BCL3	TRUE	reported	igd
46205686	4.59791e-08	0.0122269	31256	3	0.0668323	eqtl-a-ENSG00000069667	rs7616215	T	C	0.616408	RORA	TRUE	reported	igd
60761489	1.75146e-33	0.0158883	31254	15	-0.191588	eqtl-a-ENSG00000069667	rs62003261	C	T	0.166673	RORA	TRUE	reported	igd
61128890	1.4065e-08	0.0121873	31256	15	0.0691337	eqtl-a-ENSG00000069667	rs341398	A	G	0.390225	RORA	TRUE	reported	igd
111871897	2.57537e-09	0.0119022	31470	2	0.0708979	eqtl-a-ENSG00000069696	rs1439287	A	G	0.476061	DRD4	TRUE	reported	igd
135837906	2.32632e-08	0.0119736	24977	2	-0.066882	eqtl-a-ENSG00000069696	rs7570971	A	C	0.441154	DRD4	TRUE	reported	igd
606770	4.02254e-58	0.0243563	23973	11	-0.391447	eqtl-a-ENSG00000069696	rs72844713	T	C	0.0625523	DRD4	TRUE	reported	igd
92151760	1.04376e-15	0.0155528	31674	1	0.12476	eqtl-a-ENSG00000069702	rs4658259	C	A	0.177168	TGFBR3	TRUE	reported	igd
92022364	9.93345e-33	0.0134524	31556	1	-0.16028	eqtl-a-ENSG00000069702	rs36048657	C	T	0.737076	TGFBR3	TRUE	reported	igd
56849749	2.27772e-11	0.012231	31684	3	-0.0817911	eqtl-a-ENSG00000069702	rs1354034	C	T	0.618137	TGFBR3	TRUE	reported	igd
38051348	2.60549e-10	0.0118868	31300	17	-0.0751332	eqtl-a-ENSG00000069702	rs8067378	G	A	0.497388	TGFBR3	TRUE	reported	igd
56276168	1e-200	0.0258488	29788	15	0.964238	eqtl-a-ENSG00000069869	rs12101804	A	T	0.0508437	NEDD4	TRUE	reported	igd
56274991	2.6485e-48	0.0318057	28960	15	0.464494	eqtl-a-ENSG00000069869	rs117280067	G	A	0.0357756	NEDD4	TRUE	reported	igd
55591685	2.52703e-08	0.0357727	29100	15	-0.1993	eqtl-a-ENSG00000069869	rs149350059	A	G	0.0284287	NEDD4	TRUE	reported	igd
56283412	3.0318e-15	0.0487644	11218	15	-0.384727	eqtl-a-ENSG00000069869	rs17238531	T	C	0.0150578	NEDD4	TRUE	reported	igd
56090807	5.37155e-12	0.0253864	30039	15	-0.175044	eqtl-a-ENSG00000069869	rs72732238	C	T	0.0581638	NEDD4	TRUE	reported	igd
56299233	5.33335e-61	0.0235382	31684	15	0.387853	eqtl-a-ENSG00000069869	rs62046379	A	G	0.0672517	NEDD4	TRUE	reported	igd
236102886	1.37899e-10	0.0201173	31569	1	-0.129117	eqtl-a-ENSG00000069943	rs6701752	A	G	0.903393	PIGB	TRUE	reported	igd
28277107	5.13925e-09	0.0122846	31569	7	0.0717728	eqtl-a-ENSG00000069943	rs2158799	G	C	0.625845	PIGB	TRUE	reported	igd
28724374	1.26707e-18	0.0130914	31355	7	0.115317	eqtl-a-ENSG00000069943	rs56388170	T	G	0.289189	PIGB	TRUE	reported	igd
127009395	3.25837e-19	0.0158057	31569	9	-0.141611	eqtl-a-ENSG00000069943	rs55793580	T	C	0.169838	PIGB	TRUE	reported	igd
112059557	4.1151e-10	0.0120469	28418	12	-0.0752857	eqtl-a-ENSG00000069943	rs11065979	T	C	0.418831	PIGB	TRUE	reported	igd
8208244	3.81066e-15	0.0126221	31684	12	0.099222	eqtl-a-ENSG00000069943	rs11057065	T	C	0.669185	PIGB	TRUE	reported	igd
54685880	1.57217e-20	0.0255711	29836	12	-0.237502	eqtl-a-ENSG00000069943	rs35979828	T	C	0.0571059	PIGB	TRUE	reported	igd
55616230	1.77828e-105	0.0131468	23479	15	0.286763	eqtl-a-ENSG00000069943	rs144664389	C	T	0.272549	PIGB	TRUE	reported	igd
56849749	2.01372e-65	0.0121257	31684	3	0.20713	eqtl-a-ENSG00000069966	rs1354034	C	T	0.618137	GNB5	TRUE	reported	igd
243268	9.93711e-09	0.0143038	31569	11	0.081988	eqtl-a-ENSG00000069966	rs505404	G	T	0.222031	GNB5	TRUE	reported	igd
52581150	5.69115e-52	0.0131494	22235	15	-0.19946	eqtl-a-ENSG00000069966	rs12907952	A	C	0.720036	GNB5	TRUE	reported	igd
52408438	1e-200	0.0322679	27740	15	0.980092	eqtl-a-ENSG00000069966	rs79774918	C	T	0.0330245	GNB5	TRUE	reported	igd
128297569	6.51388e-09	0.012172	31569	3	-0.0706315	eqtl-a-ENSG00000069998	rs9880192	C	G	0.392874	HDHD5	TRUE	reported	igd
17630393	3.7914e-86	0.0272242	30662	22	0.535538	eqtl-a-ENSG00000069998	rs71326301	T	C	0.0489116	HDHD5	TRUE	reported	igd
17503161	3.22181e-15	0.0146499	30077	22	0.115472	eqtl-a-ENSG00000069998	rs11089393	C	T	0.207303	HDHD5	TRUE	reported	igd
17653955	3.96278e-129	0.0147616	31678	22	0.356879	eqtl-a-ENSG00000069998	rs2159068	G	C	0.806432	HDHD5	TRUE	reported	igd
12481460	1.6335e-09	0.0180762	31480	12	-0.109007	eqtl-a-ENSG00000070018	rs35737962	A	G	0.123348	LRP6	TRUE	reported	igd
12263221	4.0281e-19	0.0232818	27053	12	0.208055	eqtl-a-ENSG00000070018	rs139311047	A	C	0.0698653	LRP6	TRUE	reported	igd
12428341	3.91381e-94	0.0129188	31565	12	0.265906	eqtl-a-ENSG00000070018	rs10845503	A	G	0.290393	LRP6	TRUE	reported	igd
14610674	2.67178e-11	0.041206	25780	12	0.274589	eqtl-a-ENSG00000070019	rs147200159	A	G	0.0212486	GUCY2C	TRUE	reported	igd
14700233	1.34896e-146	0.0120003	31354	12	0.309413	eqtl-a-ENSG00000070019	rs11056020	G	C	0.377194	GUCY2C	TRUE	reported	igd
14970093	2.14758e-10	0.048081	7459	12	-0.305329	eqtl-a-ENSG00000070019	rs150620413	C	T	0.0155201	GUCY2C	TRUE	reported	igd
149761244	6.27625e-18	0.0319377	31138	3	-0.275533	eqtl-a-ENSG00000070087	rs9865402	C	T	0.0358298	PFN2	TRUE	reported	igd
149459341	1e-200	0.0123433	30757	3	-0.403643	eqtl-a-ENSG00000070087	rs7633238	G	A	0.684044	PFN2	TRUE	reported	igd
149762874	3.93731e-43	0.0354868	28870	3	0.488608	eqtl-a-ENSG00000070087	rs80324146	A	G	0.0285726	PFN2	TRUE	reported	igd
149789377	8.69961e-53	0.0172853	31026	3	-0.264319	eqtl-a-ENSG00000070087	rs62268859	G	A	0.134798	PFN2	TRUE	reported	igd
149715493	1.07359e-10	0.0485587	23500	3	-0.3135	eqtl-a-ENSG00000070087	rs114484534	A	G	0.01521	PFN2	TRUE	reported	igd
56849749	1.20116e-18	0.0122168	31684	3	0.107686	eqtl-a-ENSG00000070214	rs1354034	C	T	0.618137	SLC44A1	TRUE	reported	igd
107676577	6.06234e-10	0.0217616	26617	9	-0.134676	eqtl-a-ENSG00000070214	rs62568200	C	A	0.0811902	SLC44A1	TRUE	reported	igd
107758309	4.61849e-22	0.0188734	31567	9	0.182253	eqtl-a-ENSG00000070214	rs72736926	G	A	0.111147	SLC44A1	TRUE	reported	igd
32432835	1.0116e-10	0.0132872	29827	6	-0.0859032	eqtl-a-ENSG00000070371	rs9268923	T	C	0.276503	CLTCL1	TRUE	reported	igd
19556893	1.67109e-08	0.0204576	31680	22	-0.115438	eqtl-a-ENSG00000070371	rs111735701	A	G	0.0931216	CLTCL1	TRUE	reported	igd
19203078	1.87802e-52	0.0163728	31684	22	-0.249543	eqtl-a-ENSG00000070371	rs712951	A	G	0.153595	CLTCL1	TRUE	reported	igd
19153717	1e-200	0.0116065	29498	22	-0.394807	eqtl-a-ENSG00000070371	rs1206470	T	A	0.583446	CLTCL1	TRUE	reported	igd
144385777	5.28324e-21	0.0265746	25735	6	-0.249889	eqtl-a-ENSG00000070413	rs149110519	T	C	0.0526158	DGCR2	TRUE	reported	igd
28724374	3.19867e-08	0.0131131	31355	7	-0.0725169	eqtl-a-ENSG00000070413	rs56388170	T	G	0.289189	DGCR2	TRUE	reported	igd
19123075	1.14288e-106	0.0124224	31684	22	0.272517	eqtl-a-ENSG00000070413	rs2240112	C	T	0.332613	DGCR2	TRUE	reported	igd
74905272	9.85145e-11	0.0201443	29863	17	0.130317	eqtl-a-ENSG00000070495	rs1663457	A	G	0.0963123	JMJD6	TRUE	reported	igd
74609930	1e-200	0.0118972	29862	17	-0.361094	eqtl-a-ENSG00000070495	rs12951792	A	G	0.377245	JMJD6	TRUE	reported	igd
74853960	4.4268e-09	0.0308485	27159	17	-0.180997	eqtl-a-ENSG00000070495	rs57642494	C	T	0.0386252	JMJD6	TRUE	reported	igd
131813204	1.72639e-08	0.0131962	31240	5	0.0743938	eqtl-a-ENSG00000070501	rs13164856	C	T	0.283115	POLB	TRUE	reported	igd
32587213	1.16931e-09	0.0122234	27594	6	0.0743711	eqtl-a-ENSG00000070501	rs28383314	C	T	0.616346	POLB	TRUE	reported	igd
50370254	5.51569e-34	0.016595	30077	7	0.201684	eqtl-a-ENSG00000070501	rs149007767	T	C	0.149708	POLB	TRUE	reported	igd
28724374	7.37564e-11	0.0131077	31355	7	0.0853701	eqtl-a-ENSG00000070501	rs56388170	T	G	0.289189	POLB	TRUE	reported	igd
42157902	3.74369e-99	0.0174343	31300	8	0.368481	eqtl-a-ENSG00000070501	rs2272733	C	T	0.870181	POLB	TRUE	reported	igd
111865049	3.12104e-14	0.0119128	28418	12	-0.0904537	eqtl-a-ENSG00000070501	rs7310615	G	C	0.537476	POLB	TRUE	reported	igd
74609930	1e-200	0.0115885	29862	17	0.482417	eqtl-a-ENSG00000070526	rs12951792	A	G	0.377245	ST6GALNAC1	TRUE	reported	igd
74670533	3.5752e-34	0.0236826	31351	17	-0.288661	eqtl-a-ENSG00000070526	rs2898621	C	T	0.933012	ST6GALNAC1	TRUE	reported	igd
74956874	2.71438e-09	0.0120388	26518	17	-0.0716054	eqtl-a-ENSG00000070526	rs9897325	G	T	0.421273	ST6GALNAC1	TRUE	reported	igd
144385777	6.7655e-15	0.0266006	20660	6	0.207187	eqtl-a-ENSG00000070540	rs149110519	T	C	0.0526158	WIPI1	TRUE	reported	igd
66373803	7.94694e-45	0.0119549	26609	17	0.167941	eqtl-a-ENSG00000070540	rs9913897	G	A	0.42542	WIPI1	TRUE	reported	igd
66081073	2.05636e-12	0.0293356	21981	17	0.20625	eqtl-a-ENSG00000070540	rs142077014	C	T	0.0428552	WIPI1	TRUE	reported	igd
66279787	2.64728e-16	0.0427899	22504	17	-0.350377	eqtl-a-ENSG00000070540	rs145756130	T	C	0.019641	WIPI1	TRUE	reported	igd
66427519	1e-200	0.0120148	25942	17	0.511385	eqtl-a-ENSG00000070540	rs12453629	T	C	0.319655	WIPI1	TRUE	reported	igd
35289935	4.11263e-09	0.0467309	26987	9	-0.274754	eqtl-a-ENSG00000070610	rs147272897	T	C	0.0164522	GBA2	TRUE	reported	igd
36149031	6.42096e-14	0.0132244	31684	9	0.0991724	eqtl-a-ENSG00000070610	rs7874594	G	T	0.280337	GBA2	TRUE	reported	igd
35933176	3.7853e-44	0.0260447	29524	9	0.362983	eqtl-a-ENSG00000070610	rs78395341	C	T	0.0544808	GBA2	TRUE	reported	igd
35904658	2.08689e-11	0.0361328	20136	9	-0.242083	eqtl-a-ENSG00000070610	rs148816410	A	G	0.0278202	GBA2	TRUE	reported	igd
35680564	1e-200	0.0132135	31684	9	0.445322	eqtl-a-ENSG00000070610	rs3750433	A	G	0.250554	GBA2	TRUE	reported	igd
149898499	1.44046e-85	0.0498334	10329	5	-0.976915	eqtl-a-ENSG00000070614	rs150949995	T	C	0.0140845	NDST1	TRUE	reported	igd
149846995	1e-200	0.0284758	30364	5	-0.904014	eqtl-a-ENSG00000070614	rs112222266	T	G	0.0425877	NDST1	TRUE	reported	igd
149857588	4.08507e-16	0.0246373	24471	5	0.200449	eqtl-a-ENSG00000070614	rs111752138	G	T	0.06192	NDST1	TRUE	reported	igd
149878228	1.47571e-174	0.0381198	26713	5	-1.07373	eqtl-a-ENSG00000070614	rs80147358	A	T	0.023639	NDST1	TRUE	reported	igd
50370254	7.2527e-16	0.0166433	30077	7	-0.134246	eqtl-a-ENSG00000070614	rs149007767	T	C	0.149708	NDST1	TRUE	reported	igd
16170764	8.95509e-10	0.0118954	31569	17	0.0728845	eqtl-a-ENSG00000070614	rs7210990	A	C	0.481977	NDST1	TRUE	reported	igd
38156712	1.17409e-12	0.012239	31185	17	-0.0869996	eqtl-a-ENSG00000070614	rs4794822	T	C	0.380161	NDST1	TRUE	reported	igd
97707731	8.55658e-49	0.0121764	31684	7	-0.17876	eqtl-a-ENSG00000070669	rs4729402	T	C	0.378857	ASNS	TRUE	reported	igd
97300237	1.85396e-76	0.015406	31684	7	0.285101	eqtl-a-ENSG00000070669	rs72615149	A	G	0.177064	ASNS	TRUE	reported	igd
97362335	1e-200	0.015002	31569	7	-0.493299	eqtl-a-ENSG00000070669	rs2072099	T	G	0.177814	ASNS	TRUE	reported	igd
97571568	1e-200	0.0232952	27310	7	-0.788779	eqtl-a-ENSG00000070669	rs61198277	G	A	0.0645379	ASNS	TRUE	reported	igd
32663631	2.4555e-08	0.0138362	31137	6	-0.0771563	eqtl-a-ENSG00000070718	rs3129720	C	T	0.755679	AP3M2	TRUE	reported	igd
90926612	4.07315e-10	0.0122608	31300	6	-0.0766424	eqtl-a-ENSG00000070718	rs10806425	A	C	0.377483	AP3M2	TRUE	reported	igd
28178262	4.71857e-08	0.0139494	31684	7	-0.0761863	eqtl-a-ENSG00000070718	rs4722762	T	G	0.23858	AP3M2	TRUE	reported	igd
41685166	9.00928e-09	0.0130237	31684	8	0.0748639	eqtl-a-ENSG00000070718	rs2111807	T	G	0.704066	AP3M2	TRUE	reported	igd
41998778	1e-200	0.0115072	31556	8	-0.417673	eqtl-a-ENSG00000070718	rs7823824	A	T	0.427042	AP3M2	TRUE	reported	igd
160677375	3.85478e-12	0.0130961	31569	2	0.0909156	eqtl-a-ENSG00000070731	rs12052715	G	C	0.710147	ST6GALNAC2	TRUE	reported	igd
50370254	2.34693e-17	0.0166393	30077	7	0.141022	eqtl-a-ENSG00000070731	rs149007767	T	C	0.149708	ST6GALNAC2	TRUE	reported	igd
61650831	1.99388e-13	0.015518	31569	8	0.114045	eqtl-a-ENSG00000070731	rs7846314	T	A	0.178349	ST6GALNAC2	TRUE	reported	igd
74562570	1e-200	0.0128183	31355	17	-0.44651	eqtl-a-ENSG00000070731	rs3785442	T	C	0.273116	ST6GALNAC2	TRUE	reported	igd
74206412	3.76184e-16	0.0121074	29992	17	0.0986255	eqtl-a-ENSG00000070731	rs9900975	C	T	0.597363	ST6GALNAC2	TRUE	reported	igd
74593616	1e-200	0.0256898	28588	17	-1.21752	eqtl-a-ENSG00000070731	rs7217431	G	A	0.0486752	ST6GALNAC2	TRUE	reported	igd
45797505	1e-200	0.0137923	31566	1	0.431367	eqtl-a-ENSG00000070759	rs3219489	G	C	0.224586	TESK2	TRUE	reported	igd
45987126	5.39846e-09	0.0432696	13233	1	-0.252448	eqtl-a-ENSG00000070759	rs35645395	A	G	0.0192449	TESK2	TRUE	reported	igd
46620886	7.2845e-13	0.0120947	31555	1	0.086765	eqtl-a-ENSG00000070759	rs1112471	A	C	0.593391	TESK2	TRUE	reported	igd
50370254	1.14183e-11	0.0166545	30077	7	0.113042	eqtl-a-ENSG00000070759	rs149007767	T	C	0.149708	TESK2	TRUE	reported	igd
22735745	7.11541e-11	0.0453833	20976	1	0.295822	eqtl-a-ENSG00000070831	rs78665342	A	G	0.0174517	CDC42	TRUE	reported	igd
22311970	1e-200	0.0118144	31456	1	-0.357888	eqtl-a-ENSG00000070831	rs71638813	T	C	0.608203	CDC42	TRUE	reported	igd
22346870	1.38931e-91	0.0121453	18585	1	-0.246502	eqtl-a-ENSG00000070831	rs2501294	C	G	0.37091	CDC42	TRUE	reported	igd
22487036	2.61216e-95	0.0119667	31684	1	0.24787	eqtl-a-ENSG00000070831	rs2744721	C	T	0.599647	CDC42	TRUE	reported	igd
25070204	1e-200	0.0117875	31139	7	-0.393713	eqtl-a-ENSG00000070882	rs6962912	C	A	0.38283	OSBPL3	TRUE	reported	igd
25077628	2.23409e-16	0.0258679	27343	7	-0.212342	eqtl-a-ENSG00000070882	rs76856634	C	T	0.0558002	OSBPL3	TRUE	reported	igd
25193360	5.15229e-14	0.0384625	28320	7	0.289545	eqtl-a-ENSG00000070882	rs62451621	C	T	0.0244469	OSBPL3	TRUE	reported	igd
24812250	4.00405e-15	0.0137331	31470	7	-0.10787	eqtl-a-ENSG00000070882	rs34155688	T	G	0.249013	OSBPL3	TRUE	reported	igd
135837906	1.1958e-09	0.0119711	8269	2	-0.0727917	eqtl-a-ENSG00000070915	rs7570971	A	C	0.441154	SLC12A3	TRUE	reported	igd
56987765	6.11364e-17	0.0128882	13925	16	-0.107784	eqtl-a-ENSG00000070915	rs56228609	T	C	0.305591	SLC12A3	TRUE	reported	igd
56874197	2.92691e-10	0.0121236	14262	16	-0.0764091	eqtl-a-ENSG00000070915	rs1865830	A	G	0.401653	SLC12A3	TRUE	reported	igd
85794297	3.16242e-08	0.0120426	31684	2	-0.0666196	eqtl-a-ENSG00000071189	rs10187424	C	T	0.420816	SNX13	TRUE	reported	igd
17885468	1.79763e-25	0.0178057	31684	7	0.185726	eqtl-a-ENSG00000071189	rs2691614	C	T	0.127006	SNX13	TRUE	reported	igd
17906180	2.29472e-10	0.045019	27844	7	-0.285429	eqtl-a-ENSG00000071189	rs117912312	G	A	0.0177434	SNX13	TRUE	reported	igd
148983139	2.88005e-71	0.0121379	31684	4	0.216666	eqtl-a-ENSG00000071205	rs13109093	C	A	0.378049	ARHGAP10	TRUE	reported	igd
148514808	5.73865e-09	0.0130477	31569	4	0.0759939	eqtl-a-ENSG00000071205	rs6855339	G	T	0.294029	ARHGAP10	TRUE	reported	igd
58963530	1.78649e-30	0.0137615	30415	19	0.157899	eqtl-a-ENSG00000071205	rs11671005	A	G	0.24568	ARHGAP10	TRUE	reported	igd
57838583	3.26167e-10	0.0147706	31684	4	0.0928468	eqtl-a-ENSG00000071242	rs17087335	T	G	0.203202	RPS6KA2	TRUE	reported	igd
166667524	1.99894e-15	0.0127291	31478	6	0.101088	eqtl-a-ENSG00000071242	rs4709108	T	G	0.320134	RPS6KA2	TRUE	reported	igd
166751839	9.87188e-57	0.0134477	31684	6	0.213441	eqtl-a-ENSG00000071242	rs4709112	G	A	0.7399	RPS6KA2	TRUE	reported	igd
167506274	4.14859e-59	0.0241606	31355	6	0.391694	eqtl-a-ENSG00000071242	rs73039162	G	A	0.0636225	RPS6KA2	TRUE	reported	igd
167359558	1e-200	0.0124563	31355	6	0.387969	eqtl-a-ENSG00000071242	rs2769343	T	C	0.309266	RPS6KA2	TRUE	reported	igd
167021501	3.11172e-11	0.0201378	27822	6	0.133741	eqtl-a-ENSG00000071242	rs9366033	C	A	0.0963644	RPS6KA2	TRUE	reported	igd
77294241	4.66659e-11	0.0131942	31569	14	0.0868339	eqtl-a-ENSG00000071246	rs8006563	C	T	0.282875	VASH1	TRUE	reported	igd
76955863	1.72783e-16	0.0173998	29951	14	0.143367	eqtl-a-ENSG00000071246	rs7160216	C	T	0.134547	VASH1	TRUE	reported	igd
76965962	1.32954e-28	0.0142377	28797	14	0.157967	eqtl-a-ENSG00000071246	rs4293299	G	T	0.222937	VASH1	TRUE	reported	igd
77443155	2.62918e-10	0.0118874	31684	14	0.0751176	eqtl-a-ENSG00000071246	rs12435580	C	A	0.49457	VASH1	TRUE	reported	igd
77318102	7.51277e-47	0.0256105	28998	14	-0.368131	eqtl-a-ENSG00000071246	rs138298426	A	G	0.0564101	VASH1	TRUE	reported	igd
77058533	1e-200	0.0122131	30280	14	-0.620509	eqtl-a-ENSG00000071246	rs4903434	A	G	0.721881	VASH1	TRUE	reported	igd
77156706	1e-200	0.0142196	31681	14	1.31737	eqtl-a-ENSG00000071246	rs11629010	A	G	0.124427	VASH1	TRUE	reported	igd
12646409	1.4171e-45	0.0163297	26609	2	0.231382	eqtl-a-ENSG00000071575	rs7594033	A	G	0.155004	TRIB2	TRUE	reported	igd
12745420	1.56387e-49	0.0118764	26609	2	0.175719	eqtl-a-ENSG00000071575	rs939221	G	A	0.448119	TRIB2	TRUE	reported	igd
12858078	8.22243e-196	0.0144381	26080	2	0.431009	eqtl-a-ENSG00000071575	rs77773048	A	G	0.199732	TRIB2	TRUE	reported	igd
16442019	6.25475e-09	0.0126581	22704	19	-0.0735386	eqtl-a-ENSG00000071575	rs55908509	A	G	0.3284	TRIB2	TRUE	reported	igd
57748369	1.36333e-19	0.012296	24140	20	-0.111342	eqtl-a-ENSG00000071575	rs259981	A	T	0.369389	TRIB2	TRUE	reported	igd
145917008	2.27772e-11	0.0440006	9549	8	-0.294228	eqtl-a-ENSG00000071894	rs150600530	T	C	0.0185842	CPSF1	TRUE	reported	igd
145660833	2.8655e-86	0.011768	13925	8	0.231659	eqtl-a-ENSG00000071894	rs1010427	A	G	0.53234	CPSF1	TRUE	reported	igd
145836523	7.46621e-13	0.0412361	10845	8	-0.295687	eqtl-a-ENSG00000071894	rs117136674	C	T	0.0212063	CPSF1	TRUE	reported	igd
145571993	1e-200	0.0112864	13925	8	-0.449418	eqtl-a-ENSG00000071894	rs35535975	A	G	0.499977	CPSF1	TRUE	reported	igd
145030443	5.06641e-14	0.0315147	10840	8	-0.237306	eqtl-a-ENSG00000071894	rs10098685	A	G	0.0368844	CPSF1	TRUE	reported	igd
172567568	2.6872e-12	0.0224703	31026	2	-0.157139	eqtl-a-ENSG00000071967	rs12612105	T	C	0.0756354	CYBRD1	TRUE	reported	igd
43721508	1.14314e-19	0.0120033	31086	2	0.108921	eqtl-a-ENSG00000071967	rs12478601	T	C	0.574604	CYBRD1	TRUE	reported	igd
172117094	1e-200	0.0227109	31470	2	0.746049	eqtl-a-ENSG00000071967	rs11684292	T	G	0.0684919	CYBRD1	TRUE	reported	igd
171928034	4.56667e-33	0.016254	31020	2	-0.194708	eqtl-a-ENSG00000071967	rs79908875	C	T	0.157556	CYBRD1	TRUE	reported	igd
171841182	1.18195e-11	0.0317595	30271	2	-0.215403	eqtl-a-ENSG00000071967	rs72878665	C	A	0.0363243	CYBRD1	TRUE	reported	igd
172342452	1e-200	0.0113562	31341	2	0.466912	eqtl-a-ENSG00000071967	rs56851249	T	A	0.431439	CYBRD1	TRUE	reported	igd
108962642	2.6687e-11	0.0161704	31470	6	0.107756	eqtl-a-ENSG00000071967	rs9480866	T	C	0.160953	CYBRD1	TRUE	reported	igd
40974023	4.25971e-10	0.0292308	29063	13	-0.182523	eqtl-a-ENSG00000071967	rs77526211	A	G	0.0432109	CYBRD1	TRUE	reported	igd
23589349	1.70369e-09	0.011897	31355	14	0.0716626	eqtl-a-ENSG00000071967	rs2239630	G	A	0.519173	CYBRD1	TRUE	reported	igd
31088347	4.18408e-10	0.0123349	31470	16	-0.0770563	eqtl-a-ENSG00000071967	rs749671	A	G	0.366493	CYBRD1	TRUE	reported	igd
170668039	2.94917e-31	0.0420703	28353	6	-0.48921	eqtl-a-ENSG00000071994	rs118070594	T	C	0.0202337	PDCD2	TRUE	reported	igd
170816718	1e-200	0.0114473	31569	6	0.38805	eqtl-a-ENSG00000071994	rs9460025	T	C	0.494565	PDCD2	TRUE	reported	igd
171016449	1.90388e-09	0.0128652	1575	6	-0.0772643	eqtl-a-ENSG00000071994	rs4554352	C	A	0.691111	PDCD2	TRUE	reported	igd
56849749	7.95976e-48	0.0121598	31644	3	0.176667	eqtl-a-ENSG00000072042	rs1354034	C	T	0.618137	RDH11	TRUE	reported	igd
243268	8.56052e-11	0.0142991	31529	11	0.0928084	eqtl-a-ENSG00000072042	rs505404	G	T	0.222031	RDH11	TRUE	reported	igd
68205235	2.6333e-22	0.0119696	31523	14	0.116271	eqtl-a-ENSG00000072042	rs11158688	A	G	0.566313	RDH11	TRUE	reported	igd
56849749	1.28706e-44	0.012166	31470	3	0.170487	eqtl-a-ENSG00000072110	rs1354034	C	T	0.618137	ACTN1	TRUE	reported	igd
50370254	1.32041e-10	0.0166573	29863	7	0.10702	eqtl-a-ENSG00000072110	rs149007767	T	C	0.149708	ACTN1	TRUE	reported	igd
69466699	1.00716e-39	0.012052	31355	14	0.158963	eqtl-a-ENSG00000072110	rs1275193	A	C	0.404639	ACTN1	TRUE	reported	igd
69355447	1.26707e-18	0.0135091	31351	14	0.118996	eqtl-a-ENSG00000072110	rs1475033	G	C	0.261344	ACTN1	TRUE	reported	igd
50370254	4.97519e-09	0.0166614	30077	7	-0.0974344	eqtl-a-ENSG00000072121	rs149007767	T	C	0.149708	ZFYVE26	TRUE	reported	igd
68214788	2.48142e-38	0.0120426	31684	14	-0.1559	eqtl-a-ENSG00000072121	rs12879105	C	T	0.407212	ZFYVE26	TRUE	reported	igd
68280848	4.14381e-14	0.0125179	31684	14	0.0945901	eqtl-a-ENSG00000072121	rs181563	C	A	0.342365	ZFYVE26	TRUE	reported	igd
128386644	1e-200	0.0117039	14254	2	-0.356556	eqtl-a-ENSG00000072163	rs2244880	C	G	0.414234	LIMS2	TRUE	reported	igd
129010984	4.3843e-09	0.0124656	13925	2	0.0731593	eqtl-a-ENSG00000072163	rs6723445	G	A	0.650308	LIMS2	TRUE	reported	igd
128310380	1.19015e-19	0.0248566	13753	2	-0.225447	eqtl-a-ENSG00000072163	rs6743697	G	C	0.0606836	LIMS2	TRUE	reported	igd
195901976	1e-200	0.0143087	25827	3	-0.453586	eqtl-a-ENSG00000072274	rs9875719	G	T	0.20254	TFRC	TRUE	reported	igd
195604421	9.13272e-16	0.015695	25942	3	-0.126155	eqtl-a-ENSG00000072274	rs75070205	C	T	0.173117	TFRC	TRUE	reported	igd
195818769	1.32465e-32	0.0201306	26409	3	0.239368	eqtl-a-ENSG00000072274	rs12493933	T	A	0.095706	TFRC	TRUE	reported	igd
195949022	7.39095e-13	0.0183097	26150	3	-0.131314	eqtl-a-ENSG00000072274	rs78843541	C	T	0.119579	TFRC	TRUE	reported	igd
17866190	3.64334e-13	0.0452631	15769	17	-0.328976	eqtl-a-ENSG00000072310	rs77735858	A	G	0.0175332	SREBF1	TRUE	reported	igd
17975300	5.68068e-34	0.0309022	26376	17	-0.375487	eqtl-a-ENSG00000072310	rs75200848	C	T	0.0381672	SREBF1	TRUE	reported	igd
17661802	1e-200	0.011995	31684	17	0.368065	eqtl-a-ENSG00000072310	rs4925109	G	A	0.638543	SREBF1	TRUE	reported	igd
127009395	3.19213e-09	0.015831	14263	9	-0.0937399	eqtl-a-ENSG00000072401	rs55793580	T	C	0.169838	UBE2D1	TRUE	reported	igd
60100089	1e-200	0.0120607	14263	10	-0.443039	eqtl-a-ENSG00000072401	rs4948291	T	C	0.333496	UBE2D1	TRUE	reported	igd
60206306	2.93089e-104	0.0194613	12835	10	-0.421991	eqtl-a-ENSG00000072401	rs2128908	T	A	0.899357	UBE2D1	TRUE	reported	igd
60293094	4.65908e-63	0.0196532	14255	10	-0.329415	eqtl-a-ENSG00000072401	rs12571046	C	A	0.0999018	UBE2D1	TRUE	reported	igd
38149724	4.36034e-08	0.0119232	10432	17	-0.0652877	eqtl-a-ENSG00000072401	rs3785549	C	T	0.536781	UBE2D1	TRUE	reported	igd
241510903	1.0501e-09	0.0186349	25378	2	-0.113699	eqtl-a-ENSG00000072422	rs78909033	A	G	0.114954	RHOBTB1	TRUE	reported	igd
56849749	3.54405e-37	0.0121805	30932	3	0.155177	eqtl-a-ENSG00000072422	rs1354034	C	T	0.618137	RHOBTB1	TRUE	reported	igd
99192919	2.24595e-18	0.0139601	25409	9	-0.122067	eqtl-a-ENSG00000072422	rs10820606	C	A	0.236914	RHOBTB1	TRUE	reported	igd
62712497	8.62979e-129	0.011669	30812	10	0.281736	eqtl-a-ENSG00000072422	rs7898582	G	T	0.513024	RHOBTB1	TRUE	reported	igd
62572123	3.94094e-15	0.039578	30487	10	-0.310948	eqtl-a-ENSG00000072422	rs12254448	C	T	0.0230469	RHOBTB1	TRUE	reported	igd
54712308	2.49e-25	0.0120553	30932	12	0.125368	eqtl-a-ENSG00000072422	rs10876550	A	G	0.590064	RHOBTB1	TRUE	reported	igd
122216910	3.15159e-08	0.0190293	29279	12	0.105287	eqtl-a-ENSG00000072422	rs11553699	G	A	0.10963	RHOBTB1	TRUE	reported	igd
19657632	1.13868e-11	0.0125911	30732	19	0.0854673	eqtl-a-ENSG00000072422	rs7245983	C	A	0.334811	RHOBTB1	TRUE	reported	igd
1923271	1.19097e-12	0.0131378	30932	20	-0.093361	eqtl-a-ENSG00000072422	rs4814779	A	C	0.286694	RHOBTB1	TRUE	reported	igd
31163914	1.58409e-08	0.0124789	30433	20	0.0705344	eqtl-a-ENSG00000072422	rs6119267	G	C	0.348221	RHOBTB1	TRUE	reported	igd
56849749	2.89288e-08	0.012237	31470	3	-0.0678909	eqtl-a-ENSG00000072518	rs1354034	C	T	0.618137	MARK2	TRUE	reported	igd
63697383	2.06633e-17	0.0218347	25692	11	-0.185375	eqtl-a-ENSG00000072518	rs72916323	A	G	0.080385	MARK2	TRUE	reported	igd
63552051	3.58831e-08	0.0311758	28408	11	-0.171779	eqtl-a-ENSG00000072518	rs117532104	C	T	0.0377967	MARK2	TRUE	reported	igd
161703992	3.74973e-163	0.0287944	26393	1	0.783789	eqtl-a-ENSG00000072694	rs61801187	G	A	0.0423902	FCGR2B	TRUE	reported	igd
160740094	1.56639e-13	0.0474561	22354	1	0.350297	eqtl-a-ENSG00000072694	rs76883141	C	T	0.0159221	FCGR2B	TRUE	reported	igd
160880144	4.60522e-10	0.0456488	15594	1	0.284488	eqtl-a-ENSG00000072694	rs114014204	T	C	0.0172502	FCGR2B	TRUE	reported	igd
161040994	7.35766e-10	0.0500977	18102	1	0.308517	eqtl-a-ENSG00000072694	rs41270001	G	A	0.0142802	FCGR2B	TRUE	reported	igd
161909963	5.34441e-75	0.0133033	26394	1	-0.24377	eqtl-a-ENSG00000072694	rs4657125	T	C	0.733439	FCGR2B	TRUE	reported	igd
161653115	1.86209e-09	0.0561574	9045	1	-0.337472	eqtl-a-ENSG00000072694	rs141350127	T	C	0.0113322	FCGR2B	TRUE	reported	igd
161390516	1e-200	0.0159233	25728	1	0.52332	eqtl-a-ENSG00000072694	rs9427039	A	G	0.15327	FCGR2B	TRUE	reported	igd
50370254	1.04911e-08	0.0166623	24903	7	0.0953533	eqtl-a-ENSG00000072694	rs149007767	T	C	0.149708	FCGR2B	TRUE	reported	igd
3225684	1.41416e-23	0.0427192	21453	3	0.427509	eqtl-a-ENSG00000072756	rs1669311	A	G	0.980339	TRNT1	TRUE	reported	igd
3171022	1e-200	0.0139402	31561	3	0.652792	eqtl-a-ENSG00000072756	rs3762759	T	C	0.196311	TRNT1	TRUE	reported	igd
3199635	6.00206e-76	0.0157211	30475	3	0.289932	eqtl-a-ENSG00000072756	rs1669338	C	A	0.831732	TRNT1	TRUE	reported	igd
7093466	1e-200	0.0120835	28503	17	-0.403104	eqtl-a-ENSG00000072778	rs13331	G	A	0.658507	ACADVL	TRUE	reported	igd
7267981	2.28681e-09	0.028273	23025	17	-0.168954	eqtl-a-ENSG00000072778	rs142046629	T	C	0.046351	ACADVL	TRUE	reported	igd
7217099	1.10869e-08	0.0354605	25114	17	-0.202586	eqtl-a-ENSG00000072778	rs78173576	G	T	0.0289436	ACADVL	TRUE	reported	igd
46627603	7.51969e-21	0.0197812	31185	22	0.185276	eqtl-a-ENSG00000072778	rs4253772	T	C	0.0999617	ACADVL	TRUE	reported	igd
56849749	8.32722e-12	0.0122301	31684	3	-0.0835661	eqtl-a-ENSG00000072786	rs1354034	C	T	0.618137	STK10	TRUE	reported	igd
171536970	1.33783e-98	0.0179517	31684	5	-0.378339	eqtl-a-ENSG00000072786	rs3103583	T	C	0.121275	STK10	TRUE	reported	igd
171589913	1.14499e-46	0.0118177	31684	5	-0.169523	eqtl-a-ENSG00000072786	rs6870231	T	C	0.498177	STK10	TRUE	reported	igd
171491697	3.8539e-15	0.0275154	31349	5	-0.216255	eqtl-a-ENSG00000072786	rs3812020	A	G	0.0489838	STK10	TRUE	reported	igd
7201753	1e-200	0.0187287	14263	17	-0.596535	eqtl-a-ENSG00000072818	rs17805277	T	G	0.105307	ACAP1	TRUE	reported	igd
7519010	3.93459e-15	0.0499243	8715	17	-0.392245	eqtl-a-ENSG00000072818	rs188750247	T	G	0.0143565	ACAP1	TRUE	reported	igd
7176614	1.5203e-09	0.0431706	10454	17	0.26085	eqtl-a-ENSG00000072818	rs147340918	G	A	0.0193317	ACAP1	TRUE	reported	igd
7203259	3.86812e-18	0.0420733	10075	17	-0.365306	eqtl-a-ENSG00000072818	rs77119333	G	A	0.0203178	ACAP1	TRUE	reported	igd
7204212	7.74462e-14	0.0268296	14167	17	0.200543	eqtl-a-ENSG00000072818	rs150181061	T	G	0.0516884	ACAP1	TRUE	reported	igd
113099461	1e-200	0.0114777	26493	3	-0.375565	eqtl-a-ENSG00000072858	rs10934228	G	C	0.492017	SIDT1	TRUE	reported	igd
112912421	1.8508e-08	0.022529	26485	3	-0.126737	eqtl-a-ENSG00000072858	rs9880039	A	T	0.924693	SIDT1	TRUE	reported	igd
113419741	1.42462e-19	0.0124261	26486	3	-0.11246	eqtl-a-ENSG00000072858	rs9823423	G	A	0.351978	SIDT1	TRUE	reported	igd
144385777	4.2462e-18	0.026587	20660	6	-0.23056	eqtl-a-ENSG00000072864	rs149110519	T	C	0.0526158	NDE1	TRUE	reported	igd
50370254	6.03115e-14	0.0166484	25002	7	0.12499	eqtl-a-ENSG00000072864	rs149007767	T	C	0.149708	NDE1	TRUE	reported	igd
15731277	4.02254e-69	0.013455	25857	16	0.236435	eqtl-a-ENSG00000072864	rs67212531	C	T	0.258093	NDE1	TRUE	reported	igd
15865734	1.72306e-15	0.0351994	25987	16	0.280184	eqtl-a-ENSG00000072864	rs138482163	T	C	0.0293224	NDE1	TRUE	reported	igd
15081995	1.86294e-16	0.0406714	6357	16	-0.334746	eqtl-a-ENSG00000072864	rs71374758	A	G	0.021787	NDE1	TRUE	reported	igd
15888130	1.32969e-08	0.0145656	26609	16	-0.0827629	eqtl-a-ENSG00000072864	rs9923303	G	A	0.211188	NDE1	TRUE	reported	igd
85794297	1.22349e-13	0.0120322	31684	2	0.0892118	eqtl-a-ENSG00000072952	rs10187424	C	T	0.420816	IRAG1	TRUE	reported	igd
144385777	7.92319e-35	0.0265158	25735	6	0.326433	eqtl-a-ENSG00000072952	rs149110519	T	C	0.0526158	IRAG1	TRUE	reported	igd
50370254	3.69913e-25	0.0166185	30077	7	-0.172195	eqtl-a-ENSG00000072952	rs149007767	T	C	0.149708	IRAG1	TRUE	reported	igd
61650831	1.82949e-08	0.0155303	31569	8	-0.0873935	eqtl-a-ENSG00000072952	rs7846314	T	A	0.178349	IRAG1	TRUE	reported	igd
10601828	2.48313e-126	0.0410269	31004	11	-0.9809	eqtl-a-ENSG00000072952	rs77541067	C	T	0.0206526	IRAG1	TRUE	reported	igd
10634502	1.46825e-25	0.0451484	20571	11	0.471791	eqtl-a-ENSG00000072952	rs117514142	C	A	0.0175529	IRAG1	TRUE	reported	igd
10465558	1.41677e-15	0.0259536	30470	11	0.207216	eqtl-a-ENSG00000072952	rs74909106	A	G	0.0554243	IRAG1	TRUE	reported	igd
10490512	6.7936e-14	0.0439473	24092	11	0.329249	eqtl-a-ENSG00000072952	rs142385800	T	C	0.0186149	IRAG1	TRUE	reported	igd
10521764	1e-200	0.0112993	31684	11	-0.528858	eqtl-a-ENSG00000072952	rs3741041	C	T	0.400879	IRAG1	TRUE	reported	igd
10916643	7.41703e-09	0.0455192	6107	11	-0.263151	eqtl-a-ENSG00000072952	rs138757723	A	G	0.0173571	IRAG1	TRUE	reported	igd
16170764	1.17652e-20	0.0118748	31569	17	0.11066	eqtl-a-ENSG00000072952	rs7210990	A	C	0.481977	IRAG1	TRUE	reported	igd
42838550	3.57273e-11	0.0118941	31684	20	0.0787496	eqtl-a-ENSG00000072952	rs2143606	G	A	0.480514	IRAG1	TRUE	reported	igd
43721508	2.20648e-22	0.0119981	31300	2	-0.116764	eqtl-a-ENSG00000072954	rs12478601	T	C	0.574604	TMEM38A	TRUE	reported	igd
116599199	1.51461e-22	0.0121111	30792	8	-0.118327	eqtl-a-ENSG00000072954	rs2293889	G	T	0.600603	TMEM38A	TRUE	reported	igd
16785907	4.67305e-11	0.0388892	29612	19	-0.255926	eqtl-a-ENSG00000072954	rs73006573	A	C	0.0239231	TMEM38A	TRUE	reported	igd
144385777	4.99701e-10	0.0266213	25735	6	0.165568	eqtl-a-ENSG00000073008	rs149110519	T	C	0.0526158	PVR	TRUE	reported	igd
50370254	7.63185e-10	0.0166593	30077	7	-0.102493	eqtl-a-ENSG00000073008	rs149007767	T	C	0.149708	PVR	TRUE	reported	igd
61650831	3.07001e-10	0.0155259	31569	8	0.0977417	eqtl-a-ENSG00000073008	rs7846314	T	A	0.178349	PVR	TRUE	reported	igd
45122146	2.67239e-50	0.022504	31568	19	-0.335622	eqtl-a-ENSG00000073008	rs79572806	T	C	0.074397	PVR	TRUE	reported	igd
45070575	3.44905e-13	0.0160718	31234	19	0.116934	eqtl-a-ENSG00000073008	rs12971551	A	G	0.16329	PVR	TRUE	reported	igd
125328779	1.90414e-43	0.0190085	26856	12	-0.262712	eqtl-a-ENSG00000073060	rs11057851	A	G	0.108502	SCARB1	TRUE	reported	igd
125321199	1e-200	0.0115313	31353	12	-0.370631	eqtl-a-ENSG00000073060	rs4765624	G	A	0.542069	SCARB1	TRUE	reported	igd
125387851	1.31704e-17	0.0125115	31353	12	-0.106873	eqtl-a-ENSG00000073060	rs4304886	A	G	0.342292	SCARB1	TRUE	reported	igd
85794297	1.2823e-09	0.0120399	31684	2	-0.0730764	eqtl-a-ENSG00000073150	rs10187424	C	T	0.420816	PANX2	TRUE	reported	igd
43359061	3.03508e-08	0.013552	27399	2	-0.07507	eqtl-a-ENSG00000073150	rs12466022	A	C	0.260124	PANX2	TRUE	reported	igd
50370254	2.10136e-11	0.0166552	30077	7	0.111573	eqtl-a-ENSG00000073150	rs149007767	T	C	0.149708	PANX2	TRUE	reported	igd
50692115	5.82103e-23	0.0171135	27490	22	0.168848	eqtl-a-ENSG00000073150	rs2076138	C	T	0.139616	PANX2	TRUE	reported	igd
50860573	1.48799e-12	0.0194389	30116	22	0.137544	eqtl-a-ENSG00000073150	rs12163227	C	T	0.104289	PANX2	TRUE	reported	igd
50610628	1.1324e-199	0.0131921	29947	22	0.397716	eqtl-a-ENSG00000073150	rs6010198	A	G	0.742421	PANX2	TRUE	reported	igd
113063526	1e-200	0.0115733	31465	4	0.350215	eqtl-a-ENSG00000073331	rs1436136	G	A	0.459461	ALPK1	TRUE	reported	igd
113451374	1.07939e-09	0.0409994	24275	4	-0.249974	eqtl-a-ENSG00000073331	rs185491582	T	C	0.0214793	ALPK1	TRUE	reported	igd
113262195	2.62241e-46	0.0157606	31385	4	-0.225177	eqtl-a-ENSG00000073331	rs28600749	T	C	0.169205	ALPK1	TRUE	reported	igd
111884608	5.57494e-10	0.0119296	28204	12	-0.0739861	eqtl-a-ENSG00000073331	rs3184504	C	T	0.542056	ALPK1	TRUE	reported	igd
38163295	9.50605e-21	0.0122269	31355	17	0.114218	eqtl-a-ENSG00000073331	rs12600856	C	T	0.379553	ALPK1	TRUE	reported	igd
38259443	2.43669e-14	0.038068	27004	17	-0.290268	eqtl-a-ENSG00000073584	rs117054360	T	C	0.0249669	SMARCE1	TRUE	reported	igd
38724215	1e-200	0.0112161	30902	17	-0.630207	eqtl-a-ENSG00000073584	rs62066595	G	A	0.358985	SMARCE1	TRUE	reported	igd
38834500	4.7863e-145	0.02757	25638	17	0.707045	eqtl-a-ENSG00000073584	rs75223106	T	C	0.0467101	SMARCE1	TRUE	reported	igd
37822311	1.70923e-14	0.0131161	31563	17	-0.100611	eqtl-a-ENSG00000073584	rs1053651	C	A	0.712002	SMARCE1	TRUE	reported	igd
38884550	1.33199e-15	0.0443107	21719	17	-0.354114	eqtl-a-ENSG00000073584	rs185550275	C	T	0.0182949	SMARCE1	TRUE	reported	igd
38624278	1.11173e-42	0.0238735	25731	17	-0.32691	eqtl-a-ENSG00000073584	rs11653877	A	G	0.0656468	SMARCE1	TRUE	reported	igd
38105334	1e-200	0.0133614	31240	17	0.792297	eqtl-a-ENSG00000073605	rs7217240	T	C	0.198089	GSDMB	TRUE	reported	igd
37226399	4.60999e-11	0.0152931	31684	17	-0.100673	eqtl-a-ENSG00000073605	rs12453656	G	A	0.185351	GSDMB	TRUE	reported	igd
37303712	1.39123e-26	0.0182711	31565	17	-0.194968	eqtl-a-ENSG00000073605	rs571825	G	A	0.119555	GSDMB	TRUE	reported	igd
38297985	3.70937e-69	0.0314944	26240	17	-0.553568	eqtl-a-ENSG00000073605	rs75957101	G	T	0.0362627	GSDMB	TRUE	reported	igd
37396201	1e-200	0.0130651	28326	17	-0.522319	eqtl-a-ENSG00000073605	rs34473775	T	G	0.752161	GSDMB	TRUE	reported	igd
609329	2.88802e-22	0.0229022	31529	12	-0.222247	eqtl-a-ENSG00000073614	rs56124146	G	A	0.0723183	KDM5A	TRUE	reported	igd
357104	1e-200	0.0122591	31191	12	-0.389643	eqtl-a-ENSG00000073614	rs487252	C	G	0.326694	KDM5A	TRUE	reported	igd
334342	3.21366e-28	0.0131528	31644	12	-0.144884	eqtl-a-ENSG00000073614	rs11835796	T	C	0.28325	KDM5A	TRUE	reported	igd
170066977	2.03517e-21	0.0145176	31565	2	0.137964	eqtl-a-ENSG00000073737	rs4668124	A	C	0.21191	DHRS9	TRUE	reported	igd
169828995	1e-200	0.0115124	31684	2	-0.360602	eqtl-a-ENSG00000073737	rs3770586	T	C	0.490191	DHRS9	TRUE	reported	igd
169965624	1.03944e-85	0.0211264	31355	2	0.414506	eqtl-a-ENSG00000073737	rs10192264	T	C	0.0843798	DHRS9	TRUE	reported	igd
148200011	2.73653e-16	0.0120387	31569	5	0.0985287	eqtl-a-ENSG00000073737	rs56330463	C	T	0.582097	DHRS9	TRUE	reported	igd
144385777	6.21584e-58	0.0264179	25735	6	-0.42387	eqtl-a-ENSG00000073737	rs149110519	T	C	0.0526158	DHRS9	TRUE	reported	igd
28277107	1.81539e-10	0.0122818	31569	7	0.078311	eqtl-a-ENSG00000073737	rs2158799	G	C	0.625845	DHRS9	TRUE	reported	igd
50370254	8.04822e-25	0.0166194	30077	7	0.170969	eqtl-a-ENSG00000073737	rs149007767	T	C	0.149708	DHRS9	TRUE	reported	igd
61650831	5.93882e-23	0.0154944	31569	8	0.152844	eqtl-a-ENSG00000073737	rs7846314	T	A	0.178349	DHRS9	TRUE	reported	igd
28780373	2.18132e-10	0.0143262	31569	10	0.0909426	eqtl-a-ENSG00000073737	rs2998286	C	T	0.779099	DHRS9	TRUE	reported	igd
111865049	8.29278e-14	0.0119136	28418	12	-0.0889408	eqtl-a-ENSG00000073737	rs7310615	G	C	0.537476	DHRS9	TRUE	reported	igd
40974023	6.11928e-30	0.0291381	29277	13	-0.331207	eqtl-a-ENSG00000073737	rs77526211	A	G	0.0432109	DHRS9	TRUE	reported	igd
186641058	2.71019e-188	0.0381208	30227	1	-1.11569	eqtl-a-ENSG00000073756	rs689470	A	G	0.0235354	PTGS2	TRUE	reported	igd
186802791	2.5527e-14	0.0147238	31141	1	0.112183	eqtl-a-ENSG00000073756	rs35180943	A	G	0.204585	PTGS2	TRUE	reported	igd
186966849	2.208e-92	0.0118529	31470	1	0.241636	eqtl-a-ENSG00000073756	rs12037836	C	T	0.571235	PTGS2	TRUE	reported	igd
[truncated: 24,154 more rows]

## Sheet: Table S6
Table S6: SNPs for DCIS Mendelian randomization(Filter mr_ keep.outcome is a variable of TURE)
SNP	effect_allele.exposure	other_allele.exposure	effect_allele.outcome	other_allele.outcome	beta.exposure	beta.outcome	eaf.exposure	eaf.outcome	remove	palindromic	ambiguous	id.outcome	chr	pos	se.outcome	samplesize.outcome	pval.outcome	outcome	originalname.outcome	outcome.deprecated	mr_keep.outcome	data_source.outcome	proxy.outcome	target_snp.outcome	proxy_snp.outcome	target_a1.outcome	target_a2.outcome	proxy_a1.outcome	proxy_a2.outcome	pos.exposure	pval.exposure	se.exposure	samplesize.exposure	chr.exposure	id.exposure	exposure	mr_keep.exposure	pval_origin.exposure	data_source.exposure	action	SNP_index	mr_keep
rs10000290	G	A	G	A	0.148937	-0.000238401	0.143801	0.146138	FALSE	FALSE	FALSE	ukb-d-D05	4	15753299	0.000214761	361194	0.266968	DCIS	Diagnoses - main ICD10: D05 Carcinoma in situ of breast	Diagnoses - main ICD10: D05 Carcinoma in situ of breast || ||	TRUE	igd	NA	NA	NA	NA	NA	NA	NA	15753299	1.31e-18	0.0169156	31349	4	eqtl-a-ENSG00000004468	CD38	TRUE	reported	textfile	2	1	TRUE
rs151181	C	T	C	T	-0.066781	0.000277043	0.407827	0.413246	FALSE	FALSE	FALSE	ukb-d-D05	16	28490517	0.000153794	361194	0.0716407	DCIS	Diagnoses - main ICD10: D05 Carcinoma in situ of breast	Diagnoses - main ICD10: D05 Carcinoma in situ of breast || ||	TRUE	igd	NA	NA	NA	NA	NA	NA	NA	28490517	3.39e-08	0.012098	30476	16	eqtl-a-ENSG00000004468	CD38	TRUE	reported	textfile	2	1	TRUE
rs2497306	C	A	C	A	0.0740464	6.86e-05	0.500343	0.494461	FALSE	FALSE	FALSE	ukb-d-D05	10	94485211	0.000151224	361194	0.650237	DCIS	Diagnoses - main ICD10: D05 Carcinoma in situ of breast	Diagnoses - main ICD10: D05 Carcinoma in situ of breast || ||	TRUE	igd	NA	NA	NA	NA	NA	NA	NA	94485211	4.69e-10	0.0118872	31086	10	eqtl-a-ENSG00000004468	CD38	TRUE	reported	textfile	2	1	TRUE
rs2617170	C	T	C	T	-0.0879154	0.000251891	0.668027	0.694966	FALSE	FALSE	FALSE	ukb-d-D05	12	10560957	0.000164275	361194	0.125192	DCIS	Diagnoses - main ICD10: D05 Carcinoma in situ of breast	Diagnoses - main ICD10: D05 Carcinoma in situ of breast || ||	TRUE	igd	NA	NA	NA	NA	NA	NA	NA	10560957	3.22e-12	0.0126168	31086	12	eqtl-a-ENSG00000004468	CD38	TRUE	reported	textfile	2	1	TRUE
rs10000649	C	T	C	T	0.499693	-0.000256935	0.247276	0.239843	FALSE	FALSE	FALSE	ukb-d-D05	4	17533838	0.000178229	361194	0.149416	DCIS	Diagnoses - main ICD10: D05 Carcinoma in situ of breast	Diagnoses - main ICD10: D05 Carcinoma in situ of breast || ||	TRUE	igd	NA	NA	NA	NA	NA	NA	NA	17533838	1e-200	0.0131387	31232	4	eqtl-a-ENSG00000151552	QDPR	TRUE	reported	textfile	2	1	TRUE
rs11728568	C	T	C	T	-0.0918095	0.000239881	0.501262	0.507382	FALSE	FALSE	FALSE	ukb-d-D05	4	17376758	0.000151555	361194	0.113467	DCIS	Diagnoses - main ICD10: D05 Carcinoma in situ of breast	Diagnoses - main ICD10: D05 Carcinoma in situ of breast || ||	TRUE	igd	NA	NA	NA	NA	NA	NA	NA	17376758	1.08e-14	0.0118784	31231	4	eqtl-a-ENSG00000151552	QDPR	TRUE	reported	textfile	2	1	TRUE
rs13131947	C	T	C	T	-0.155267	-0.000171903	0.402178	0.44092	FALSE	FALSE	FALSE	ukb-d-D05	4	17712784	0.00015316	361194	0.261703	DCIS	Diagnoses - main ICD10: D05 Carcinoma in situ of breast	Diagnoses - main ICD10: D05 Carcinoma in situ of breast || ||	TRUE	igd	NA	NA	NA	NA	NA	NA	NA	17712784	6.94e-38	0.0120675	31567	4	eqtl-a-ENSG00000151552	QDPR	TRUE	reported	textfile	2	1	TRUE
rs67076516	G	A	G	A	-0.738109	-0.000312004	0.154639	0.154722	FALSE	FALSE	FALSE	ukb-d-D05	4	17468004	0.000209852	361194	0.137074	DCIS	Diagnoses - main ICD10: D05 Carcinoma in situ of breast	Diagnoses - main ICD10: D05 Carcinoma in situ of breast || ||	TRUE	igd	NA	NA	NA	NA	NA	NA	NA	17468004	1e-200	0.0152439	31569	4	eqtl-a-ENSG00000151552	QDPR	TRUE	reported	textfile	2	1	TRUE
rs78471118	T	G	T	G	-0.483681	-0.000696228	0.0215389	0.016823	FALSE	FALSE	FALSE	ukb-d-D05	4	18249987	0.000608173	361194	0.252298	DCIS	Diagnoses - main ICD10: D05 Carcinoma in situ of breast	Diagnoses - main ICD10: D05 Carcinoma in situ of breast || ||	TRUE	igd	NA	NA	NA	NA	NA	NA	NA	18249987	1.99e-32	0.0407952	24505	4	eqtl-a-ENSG00000151552	QDPR	TRUE	reported	textfile	2	1	TRUE
rs10001055	C	A	C	A	-0.328371	-0.000663293	0.0181833	0.0216545	FALSE	FALSE	FALSE	ukb-d-D05	4	102245853	0.000536197	361194	0.216076	DCIS	Diagnoses - main ICD10: D05 Carcinoma in situ of breast	Diagnoses - main ICD10: D05 Carcinoma in situ of breast || ||	TRUE	igd	NA	NA	NA	NA	NA	NA	NA	102245853	1.51e-13	0.0444585	16294	4	eqtl-a-ENSG00000254531	FLJ20021	TRUE	reported	textfile	2	1	TRUE
rs112571942	A	G	A	G	0.265289	-0.000193542	0.0184377	0.0128413	FALSE	FALSE	FALSE	ukb-d-D05	4	102462540	0.000718281	361194	0.787582	DCIS	Diagnoses - main ICD10: D05 Carcinoma in situ of breast	Diagnoses - main ICD10: D05 Carcinoma in situ of breast || ||	TRUE	igd	NA	NA	NA	NA	NA	NA	NA	102462540	1.93e-09	0.0441853	13999	4	eqtl-a-ENSG00000254531	FLJ20021	TRUE	reported	textfile	2	1	TRUE
rs112938626	T	C	T	C	-0.69681	0.000618882	0.0233264	0.0267986	FALSE	FALSE	FALSE	ukb-d-D05	4	102264870	0.000468244	361194	0.186267	DCIS	Diagnoses - main ICD10: D05 Carcinoma in situ of breast	Diagnoses - main ICD10: D05 Carcinoma in situ of breast || ||	TRUE	igd	NA	NA	NA	NA	NA	NA	NA	102264870	2.01e-71	0.0389931	19320	4	eqtl-a-ENSG00000254531	FLJ20021	TRUE	reported	textfile	2	1	TRUE
rs12499786	T	C	T	C	0.451636	0.000477439	0.0469003	0.0496368	FALSE	FALSE	FALSE	ukb-d-D05	4	102427242	0.00034837	361194	0.170534	DCIS	Diagnoses - main ICD10: D05 Carcinoma in situ of breast	Diagnoses - main ICD10: D05 Carcinoma in situ of breast || ||	TRUE	igd	NA	NA	NA	NA	NA	NA	NA	102427242	5.76e-59	0.0278927	21417	4	eqtl-a-ENSG00000254531	FLJ20021	TRUE	reported	textfile	2	1	TRUE
rs142189356	A	C	A	C	0.434846	-0.000293876	0.0206594	0.0284923	FALSE	FALSE	FALSE	ukb-d-D05	4	102112467	0.000464555	361194	0.526998	DCIS	Diagnoses - main ICD10: D05 Carcinoma in situ of breast	Diagnoses - main ICD10: D05 Carcinoma in situ of breast || ||	TRUE	igd	NA	NA	NA	NA	NA	NA	NA	102112467	1.76e-25	0.0416822	19099	4	eqtl-a-ENSG00000254531	FLJ20021	TRUE	reported	textfile	2	1	TRUE
rs144134393	A	G	A	G	0.273351	-0.000632728	0.0153259	0.0135091	FALSE	FALSE	FALSE	ukb-d-D05	4	102506258	0.000698594	361194	0.365086	DCIS	Diagnoses - main ICD10: D05 Carcinoma in situ of breast	Diagnoses - main ICD10: D05 Carcinoma in situ of breast || ||	TRUE	igd	NA	NA	NA	NA	NA	NA	NA	102506258	1.62e-08	0.0483944	9071	4	eqtl-a-ENSG00000254531	FLJ20021	TRUE	reported	textfile	2	1	TRUE
rs145576289	T	G	T	G	0.299313	-0.000100788	0.014158	0.0135511	FALSE	FALSE	FALSE	ukb-d-D05	4	102552899	0.000698555	361194	0.885279	DCIS	Diagnoses - main ICD10: D05 Carcinoma in situ of breast	Diagnoses - main ICD10: D05 Carcinoma in situ of breast || ||	TRUE	igd	NA	NA	NA	NA	NA	NA	NA	102552899	2.7e-09	0.0503149	14313	4	eqtl-a-ENSG00000254531	FLJ20021	TRUE	reported	textfile	2	1	TRUE
rs149059927	T	C	T	C	0.30248	-0.000106393	0.0138584	0.00862889	FALSE	FALSE	FALSE	ukb-d-D05	4	102112043	0.000875381	361194	0.903264	DCIS	Diagnoses - main ICD10: D05 Carcinoma in situ of breast	Diagnoses - main ICD10: D05 Carcinoma in situ of breast || ||	TRUE	igd	NA	NA	NA	NA	NA	NA	NA	102112043	2.7e-09	0.0508481	13787	4	eqtl-a-ENSG00000254531	FLJ20021	TRUE	reported	textfile	2	1	TRUE
rs36111918	A	G	A	G	0.29543	0.00152876	0.0198729	0.0129449	FALSE	FALSE	FALSE	ukb-d-D05	4	102148818	0.000706955	361194	0.0305837	DCIS	Diagnoses - main ICD10: D05 Carcinoma in situ of breast	Diagnoses - main ICD10: D05 Carcinoma in situ of breast || ||	TRUE	igd	NA	NA	NA	NA	NA	NA	NA	102148818	3.94e-12	0.0425729	17793	4	eqtl-a-ENSG00000254531	FLJ20021	TRUE	reported	textfile	2	1	TRUE
rs62305938	T	C	T	C	-0.639125	-0.000290855	0.0828528	0.0895031	FALSE	FALSE	FALSE	ukb-d-D05	4	102089733	0.000265091	361194	0.27256	DCIS	Diagnoses - main ICD10: D05 Carcinoma in situ of breast	Diagnoses - main ICD10: D05 Carcinoma in situ of breast || ||	TRUE	igd	NA	NA	NA	NA	NA	NA	NA	102089733	1e-200	0.02091	21437	4	eqtl-a-ENSG00000254531	FLJ20021	TRUE	reported	textfile	2	1	TRUE
rs72682930	G	A	G	A	0.390509	-0.000101516	0.0195558	0.0219896	FALSE	FALSE	FALSE	ukb-d-D05	4	102393104	0.000517119	361194	0.844367	DCIS	Diagnoses - main ICD10: D05 Carcinoma in situ of breast	Diagnoses - main ICD10: D05 Carcinoma in situ of breast || ||	TRUE	igd	NA	NA	NA	NA	NA	NA	NA	102393104	8.1e-20	0.042857	17842	4	eqtl-a-ENSG00000254531	FLJ20021	TRUE	reported	textfile	2	1	TRUE
rs7669914	G	A	G	A	-0.23027	0.000249752	0.979567	0.971475	FALSE	FALSE	FALSE	ukb-d-D05	4	102573779	0.000461365	361194	0.588279	DCIS	Diagnoses - main ICD10: D05 Carcinoma in situ of breast	Diagnoses - main ICD10: D05 Carcinoma in situ of breast || ||	TRUE	igd	NA	NA	NA	NA	NA	NA	NA	102573779	4.27e-08	0.042024	18484	4	eqtl-a-ENSG00000254531	FLJ20021	TRUE	reported	textfile	2	1	TRUE
rs79717287	C	T	C	T	-0.856356	-0.000505995	0.0246983	0.0233723	FALSE	FALSE	FALSE	ukb-d-D05	4	102301991	0.00050942	361194	0.320575	DCIS	Diagnoses - main ICD10: D05 Carcinoma in situ of breast	Diagnoses - main ICD10: D05 Carcinoma in situ of breast || ||	TRUE	igd	NA	NA	NA	NA	NA	NA	NA	102301991	1.95e-114	0.0376644	21156	4	eqtl-a-ENSG00000254531	FLJ20021	TRUE	reported	textfile	2	1	TRUE
rs1000107	C	T	C	T	0.357323	0.000122392	0.0212422	0.023471	FALSE	FALSE	FALSE	ukb-d-D05	10	91036277	0.000503388	361194	0.8079	DCIS	Diagnoses - main ICD10: D05 Carcinoma in situ of breast	Diagnoses - main ICD10: D05 Carcinoma in situ of breast || ||	TRUE	igd	NA	NA	NA	NA	NA	NA	NA	91036277	3.97e-18	0.0411672	29178	10	eqtl-a-ENSG00000107798	LIPA	TRUE	reported	textfile	2	1	TRUE
rs11203143	T	C	T	C	0.238116	-0.000398697	0.12786	0.113137	FALSE	FALSE	FALSE	ukb-d-D05	10	91237203	0.000239172	361194	0.0955191	DCIS	Diagnoses - main ICD10: D05 Carcinoma in situ of breast	Diagnoses - main ICD10: D05 Carcinoma in situ of breast || ||	TRUE	igd	NA	NA	NA	NA	NA	NA	NA	91237203	3.29e-41	0.0177101	31565	10	eqtl-a-ENSG00000107798	LIPA	TRUE	reported	textfile	2	1	TRUE
rs117376141	T	C	T	C	0.720192	-0.000443103	0.0244873	0.0349002	FALSE	FALSE	FALSE	ukb-d-D05	10	91212538	0.00042167	361194	0.293338	DCIS	Diagnoses - main ICD10: D05 Carcinoma in situ of breast	Diagnoses - main ICD10: D05 Carcinoma in situ of breast || ||	TRUE	igd	NA	NA	NA	NA	NA	NA	NA	91212538	5.55e-80	0.0380285	25943	10	eqtl-a-ENSG00000107798	LIPA	TRUE	reported	textfile	2	1	TRUE
rs13330176	A	T	A	T	-0.0974153	6.96e-05	0.21644	0.239168	FALSE	TRUE	FALSE	ukb-d-D05	16	86019087	0.000178721	361194	0.696882	DCIS	Diagnoses - main ICD10: D05 Carcinoma in situ of breast	Diagnoses - main ICD10: D05 Carcinoma in situ of breast || ||	TRUE	igd	NA	NA	NA	NA	NA	NA	NA	86019087	1.46e-11	0.0144291	31240	16	eqtl-a-ENSG00000107798	LIPA	TRUE	reported	textfile	2	1	TRUE
rs149007767	T	C	T	C	-0.117513	9.3e-05	0.149708	0.16354	FALSE	FALSE	FALSE	ukb-d-D05	7	50370254	0.000212081	361194	0.661123	DCIS	Diagnoses - main ICD10: D05 Carcinoma in situ of breast	Diagnoses - main ICD10: D05 Carcinoma in situ of breast || ||	TRUE	igd	NA	NA	NA	NA	NA	NA	NA	50370254	1.7e-12	0.0166523	30077	7	eqtl-a-ENSG00000107798	LIPA	TRUE	reported	textfile	2	1	TRUE
rs17081935	T	C	T	C	0.0903039	-3.83e-05	0.202608	0.18559	FALSE	FALSE	FALSE	ukb-d-D05	4	57823476	0.000194642	361194	0.84392	DCIS	Diagnoses - main ICD10: D05 Carcinoma in situ of breast	Diagnoses - main ICD10: D05 Carcinoma in situ of breast || ||	TRUE	igd	NA	NA	NA	NA	NA	NA	NA	57823476	1.02e-09	0.0147879	31300	4	eqtl-a-ENSG00000107798	LIPA	TRUE	reported	textfile	2	1	TRUE
rs1892548	C	T	C	T	-0.0722673	-0.000248261	0.638581	0.658637	FALSE	FALSE	FALSE	ukb-d-D05	13	41002641	0.000160527	361194	0.121976	DCIS	Diagnoses - main ICD10: D05 Carcinoma in situ of breast	Diagnoses - main ICD10: D05 Carcinoma in situ of breast || ||	TRUE	igd	NA	NA	NA	NA	NA	NA	NA	41002641	5.21e-09	0.0123739	31684	13	eqtl-a-ENSG00000107798	LIPA	TRUE	reported	textfile	2	1	TRUE
rs2071511	T	C	T	C	-0.352814	-0.000164709	0.422612	0.411246	FALSE	FALSE	FALSE	ukb-d-D05	10	90987458	0.00016285	361194	0.311819	DCIS	Diagnoses - main ICD10: D05 Carcinoma in situ of breast	Diagnoses - main ICD10: D05 Carcinoma in situ of breast || ||	TRUE	igd	NA	NA	NA	NA	NA	NA	NA	90987458	1.52e-200	0.011677	26816	10	eqtl-a-ENSG00000107798	LIPA	TRUE	reported	textfile	2	1	TRUE
rs2239630	G	A	G	A	0.0744888	0.000246513	0.519173	0.559874	FALSE	FALSE	FALSE	ukb-d-D05	14	23589349	0.000152861	361194	0.106819	DCIS	Diagnoses - main ICD10: D05 Carcinoma in situ of breast	Diagnoses - main ICD10: D05 Carcinoma in situ of breast || ||	TRUE	igd	NA	NA	NA	NA	NA	NA	NA	23589349	3.8e-10	0.0118957	31569	14	eqtl-a-ENSG00000107798	LIPA	TRUE	reported	textfile	2	1	TRUE
rs4933171	C	T	C	T	0.0934182	-0.000116268	0.150551	0.143518	FALSE	FALSE	FALSE	ukb-d-D05	10	91841365	0.000216149	361194	0.590642	DCIS	Diagnoses - main ICD10: D05 Carcinoma in situ of breast	Diagnoses - main ICD10: D05 Carcinoma in situ of breast || ||	TRUE	igd	NA	NA	NA	NA	NA	NA	NA	91841365	1.92e-08	0.0166245	26772	10	eqtl-a-ENSG00000107798	LIPA	TRUE	reported	textfile	2	1	TRUE
rs4934454	A	C	A	C	0.382475	0.000231258	0.490173	0.450291	FALSE	FALSE	FALSE	ukb-d-D05	10	90917650	0.000152968	361194	0.130585	DCIS	Diagnoses - main ICD10: D05 Carcinoma in situ of breast	Diagnoses - main ICD10: D05 Carcinoma in situ of breast || ||	TRUE	igd	NA	NA	NA	NA	NA	NA	NA	90917650	1e-200	0.0114623	31684	10	eqtl-a-ENSG00000107798	LIPA	TRUE	reported	textfile	2	1	TRUE
rs10002248	G	A	G	A	-0.580858	-8.13e-05	0.117423	0.122992	FALSE	FALSE	FALSE	ukb-d-D05	4	1118743	0.000230599	361194	0.724576	DCIS	Diagnoses - main ICD10: D05 Carcinoma in situ of breast	Diagnoses - main ICD10: D05 Carcinoma in situ of breast || ||	TRUE	igd	NA	NA	NA	NA	NA	NA	NA	1118743	1e-200	0.0178299	25575	4	eqtl-a-ENSG00000163945	UVSSA	TRUE	reported	textfile	2	1	TRUE
rs116446669	A	C	A	C	0.973305	0.000172015	0.0355744	0.0424489	FALSE	FALSE	FALSE	ukb-d-D05	4	714889	0.000385028	361194	0.655048	DCIS	Diagnoses - main ICD10: D05 Carcinoma in situ of breast	Diagnoses - main ICD10: D05 Carcinoma in situ of breast || ||	TRUE	igd	NA	NA	NA	NA	NA	NA	NA	714889	1e-200	0.0310704	15160	4	eqtl-a-ENSG00000163945	UVSSA	TRUE	reported	textfile	2	1	TRUE
rs62296069	A	G	A	G	0.196832	-0.000232194	0.0519734	0.06292	FALSE	FALSE	FALSE	ukb-d-D05	4	1031050	0.000313847	361194	0.459403	DCIS	Diagnoses - main ICD10: D05 Carcinoma in situ of breast	Diagnoses - main ICD10: D05 Carcinoma in situ of breast || ||	TRUE	igd	NA	NA	NA	NA	NA	NA	NA	1031050	1.91e-13	0.0267617	14714	4	eqtl-a-ENSG00000163945	UVSSA	TRUE	reported	textfile	2	1	TRUE
rs73190248	G	A	G	A	-0.346728	0.000921366	0.0144413	0.0148863	FALSE	FALSE	FALSE	ukb-d-D05	4	1306986	0.000653964	361194	0.158868	DCIS	Diagnoses - main ICD10: D05 Carcinoma in situ of breast	Diagnoses - main ICD10: D05 Carcinoma in situ of breast || ||	TRUE	igd	NA	NA	NA	NA	NA	NA	NA	1306986	3.35e-12	0.049803	10006	4	eqtl-a-ENSG00000163945	UVSSA	TRUE	reported	textfile	2	1	TRUE
rs76691263	A	G	A	G	-0.466764	-0.000476288	0.0199616	0.0128906	FALSE	FALSE	FALSE	ukb-d-D05	4	1275133	0.000671046	361194	0.477848	DCIS	Diagnoses - main ICD10: D05 Carcinoma in situ of breast	Diagnoses - main ICD10: D05 Carcinoma in situ of breast || ||	TRUE	igd	NA	NA	NA	NA	NA	NA	NA	1275133	3.19e-28	0.0423707	17208	4	eqtl-a-ENSG00000163945	UVSSA	TRUE	reported	textfile	2	1	TRUE
rs10002427	T	C	T	C	-0.443213	-0.000113279	0.122609	0.0821129	FALSE	FALSE	FALSE	ukb-d-D05	4	156872831	0.000276991	361194	0.682567	DCIS	Diagnoses - main ICD10: D05 Carcinoma in situ of breast	Diagnoses - main ICD10: D05 Carcinoma in situ of breast || ||	TRUE	igd	NA	NA	NA	NA	NA	NA	NA	156872831	1.76e-137	0.0177586	31684	4	eqtl-a-ENSG00000256043	CTSO	TRUE	reported	textfile	2	1	TRUE
rs1532154	C	T	C	T	-0.0774969	0.00018126	0.227329	0.209787	FALSE	FALSE	FALSE	ukb-d-D05	4	157279663	0.000186254	361194	0.330462	DCIS	Diagnoses - main ICD10: D05 Carcinoma in situ of breast	Diagnoses - main ICD10: D05 Carcinoma in situ of breast || ||	TRUE	igd	NA	NA	NA	NA	NA	NA	NA	157279663	4.68e-08	0.014186	31684	4	eqtl-a-ENSG00000256043	CTSO	TRUE	reported	textfile	2	1	TRUE
rs72690739	T	C	T	C	-0.191247	-0.000252866	0.0639511	0.0642403	FALSE	FALSE	FALSE	ukb-d-D05	4	157386711	0.000314823	361194	0.42186	DCIS	Diagnoses - main ICD10: D05 Carcinoma in situ of breast	Diagnoses - main ICD10: D05 Carcinoma in situ of breast || ||	TRUE	igd	NA	NA	NA	NA	NA	NA	NA	157386711	3.29e-15	0.0242727	31564	4	eqtl-a-ENSG00000256043	CTSO	TRUE	reported	textfile	2	1	TRUE
rs79281650	G	C	G	C	-0.280049	6.28e-05	0.0493325	0.0365722	FALSE	TRUE	FALSE	ukb-d-D05	4	156878222	0.000404192	361194	0.8765	DCIS	Diagnoses - main ICD10: D05 Carcinoma in situ of breast	Diagnoses - main ICD10: D05 Carcinoma in situ of breast || ||	TRUE	igd	NA	NA	NA	NA	NA	NA	NA	156878222	1.49e-24	0.0273817	30545	4	eqtl-a-ENSG00000256043	CTSO	TRUE	reported	textfile	2	1	TRUE
rs10002477	A	G	A	G	-0.363608	4.59e-05	0.536647	0.536399	FALSE	FALSE	FALSE	ukb-d-D05	4	23857044	0.00015212	361194	0.762983	DCIS	Diagnoses - main ICD10: D05 Carcinoma in situ of breast	Diagnoses - main ICD10: D05 Carcinoma in situ of breast || ||	TRUE	igd	NA	NA	NA	NA	NA	NA	NA	23857044	1e-200	0.0115365	31680	4	eqtl-a-ENSG00000109819	PPARGC1A	TRUE	reported	textfile	2	1	TRUE
rs13117172	T	C	T	C	-0.204912	0.000355549	0.174678	0.158235	FALSE	FALSE	FALSE	ukb-d-D05	4	23880515	0.0002075	361194	0.0866244	DCIS	Diagnoses - main ICD10: D05 Carcinoma in situ of breast	Diagnoses - main ICD10: D05 Carcinoma in situ of breast || ||	TRUE	igd	NA	NA	NA	NA	NA	NA	NA	23880515	1.65e-39	0.0155801	31684	4	eqtl-a-ENSG00000109819	PPARGC1A	TRUE	reported	textfile	2	1	TRUE
rs17582552	T	C	T	C	0.0888353	0.000339916	0.338354	0.329906	FALSE	FALSE	FALSE	ukb-d-D05	4	24276539	0.000162301	361194	0.0362285	DCIS	Diagnoses - main ICD10: D05 Carcinoma in situ of breast	Diagnoses - main ICD10: D05 Carcinoma in situ of breast || ||	TRUE	igd	NA	NA	NA	NA	NA	NA	NA	24276539	1.5e-12	0.0125568	31568	4	eqtl-a-ENSG00000109819	PPARGC1A	TRUE	reported	textfile	2	1	TRUE
rs2946405	G	A	G	A	0.146135	0.00010365	0.744502	0.721634	FALSE	FALSE	FALSE	ukb-d-D05	4	23925233	0.000171152	361194	0.544779	DCIS	Diagnoses - main ICD10: D05 Carcinoma in situ of breast	Diagnoses - main ICD10: D05 Carcinoma in situ of breast || ||	TRUE	igd	NA	NA	NA	NA	NA	NA	NA	23925233	5.76e-27	0.0135908	31355	4	eqtl-a-ENSG00000109819	PPARGC1A	TRUE	reported	textfile	2	1	TRUE
rs2970884	T	C	T	C	0.22161	-6.17e-05	0.279755	0.261982	FALSE	FALSE	FALSE	ukb-d-D05	4	23790132	0.000172712	361194	0.720741	DCIS	Diagnoses - main ICD10: D05 Carcinoma in situ of breast	Diagnoses - main ICD10: D05 Carcinoma in situ of breast || ||	TRUE	igd	NA	NA	NA	NA	NA	NA	NA	23790132	6.15e-64	0.0131273	31684	4	eqtl-a-ENSG00000109819	PPARGC1A	TRUE	reported	textfile	2	1	TRUE
rs1000470	A	C	A	C	0.254021	9.7e-05	0.103551	0.106853	FALSE	FALSE	FALSE	ukb-d-D05	22	24026845	0.000251288	361194	0.699571	DCIS	Diagnoses - main ICD10: D05 Carcinoma in situ of breast	Diagnoses - main ICD10: D05 Carcinoma in situ of breast || ||	TRUE	igd	NA	NA	NA	NA	NA	NA	NA	24026845	4.17e-39	0.0194173	7338	22	eqtl-a-ENSG00000228315	GUSBP11	TRUE	reported	textfile	2	1	TRUE
rs149110519	T	C	T	C	0.237207	-0.000895496	0.0526158	0.0357554	FALSE	FALSE	FALSE	ukb-d-D05	6	144385777	0.000410047	361194	0.0289714	DCIS	Diagnoses - main ICD10: D05 Carcinoma in situ of breast	Diagnoses - main ICD10: D05 Carcinoma in situ of breast || ||	TRUE	igd	NA	NA	NA	NA	NA	NA	NA	144385777	4.53e-19	0.0265829	4254	6	eqtl-a-ENSG00000228315	GUSBP11	TRUE	reported	textfile	2	1	TRUE
rs7289879	G	T	G	T	-0.341489	1.9e-08	0.157885	0.190308	FALSE	FALSE	FALSE	ukb-d-D05	22	24001837	0.000192717	361194	0.999921	DCIS	Diagnoses - main ICD10: D05 Carcinoma in situ of breast	Diagnoses - main ICD10: D05 Carcinoma in situ of breast || ||	TRUE	igd	NA	NA	NA	NA	NA	NA	NA	24001837	3.05e-100	0.0160675	7931	22	eqtl-a-ENSG00000228315	GUSBP11	TRUE	reported	textfile	2	1	TRUE
rs9608215	T	C	T	C	-0.185277	0.000334763	0.0322681	0.0355861	FALSE	FALSE	FALSE	ukb-d-D05	22	24256088	0.000407714	361194	0.411605	DCIS	Diagnoses - main ICD10: D05 Carcinoma in situ of breast	Diagnoses - main ICD10: D05 Carcinoma in situ of breast || ||	TRUE	igd	NA	NA	NA	NA	NA	NA	NA	24256088	3.65e-08	0.0336445	5163	22	eqtl-a-ENSG00000228315	GUSBP11	TRUE	reported	textfile	2	1	TRUE
rs10005000	C	T	C	T	-0.411497	0.000434685	0.120088	0.128979	FALSE	FALSE	FALSE	ukb-d-D05	4	6310222	0.000226308	361194	0.0547621	DCIS	Diagnoses - main ICD10: D05 Carcinoma in situ of breast	Diagnoses - main ICD10: D05 Carcinoma in situ of breast || ||	TRUE	igd	NA	NA	NA	NA	NA	NA	NA	6310222	6.12e-116	0.0179789	31564	4	eqtl-a-ENSG00000109501	WFS1	TRUE	reported	textfile	2	1	TRUE
rs141094656	C	T	C	T	-0.245605	-0.00029984	0.0195137	0.015	FALSE	FALSE	FALSE	ukb-d-D05	1	92753336	0.000650902	361194	0.645048	DCIS	Diagnoses - main ICD10: D05 Carcinoma in situ of breast	Diagnoses - main ICD10: D05 Carcinoma in situ of breast || ||	TRUE	igd	NA	NA	NA	NA	NA	NA	NA	92753336	1.1e-08	0.0429786	21629	1	eqtl-a-ENSG00000109501	WFS1	TRUE	reported	textfile	2	1	TRUE
rs4380589	A	G	A	G	0.166911	-0.000241152	0.133426	0.127048	FALSE	FALSE	FALSE	ukb-d-D05	4	6260319	0.000230414	361194	0.295282	DCIS	Diagnoses - main ICD10: D05 Carcinoma in situ of breast	Diagnoses - main ICD10: D05 Carcinoma in situ of breast || ||	TRUE	igd	NA	NA	NA	NA	NA	NA	NA	6260319	1.1e-21	0.0174469	23025	4	eqtl-a-ENSG00000109501	WFS1	TRUE	reported	textfile	2	1	TRUE
rs1000778	G	A	G	A	-0.0762312	0.0001914	0.762486	0.744524	FALSE	FALSE	FALSE	ukb-d-D05	11	61655305	0.000173576	361194	0.270164	DCIS	Diagnoses - main ICD10: D05 Carcinoma in situ of breast	Diagnoses - main ICD10: D05 Carcinoma in situ of breast || ||	TRUE	igd	NA	NA	NA	NA	NA	NA	NA	61655305	4.86e-08	0.013971	31086	11	eqtl-a-ENSG00000100346	CACNA1I	TRUE	reported	textfile	2	1	TRUE
rs11649653	G	C	G	C	0.0758916	-0.000228159	0.393125	0.379512	FALSE	TRUE	FALSE	ukb-d-D05	16	30918487	0.000155524	361194	0.142369	DCIS	Diagnoses - main ICD10: D05 Carcinoma in situ of breast	Diagnoses - main ICD10: D05 Carcinoma in situ of breast || ||	TRUE	igd	NA	NA	NA	NA	NA	NA	NA	30918487	4.47e-10	0.0121684	30757	16	eqtl-a-ENSG00000100346	CACNA1I	TRUE	reported	textfile	2	1	TRUE
rs3747179	G	T	G	T	-0.217292	-0.000231181	0.217389	0.221513	FALSE	FALSE	FALSE	ukb-d-D05	22	40083730	0.000184379	361194	0.209903	DCIS	Diagnoses - main ICD10: D05 Carcinoma in situ of breast	Diagnoses - main ICD10: D05 Carcinoma in situ of breast || ||	TRUE	igd	NA	NA	NA	NA	NA	NA	NA	40083730	4.7e-52	0.0143132	26801	22	eqtl-a-ENSG00000100346	CACNA1I	TRUE	reported	textfile	2	1	TRUE
rs55908509	A	G	A	G	0.0762961	-0.000148139	0.3284	0.327465	FALSE	FALSE	FALSE	ukb-d-D05	19	16442019	0.00016156	361194	0.359183	DCIS	Diagnoses - main ICD10: D05 Carcinoma in situ of breast	Diagnoses - main ICD10: D05 Carcinoma in situ of breast || ||	TRUE	igd	NA	NA	NA	NA	NA	NA	NA	16442019	1.66e-09	0.012657	22106	19	eqtl-a-ENSG00000100346	CACNA1I	TRUE	reported	textfile	2	1	TRUE
rs72928038	A	G	A	G	-0.153646	0.000102528	0.158151	0.18042	FALSE	FALSE	FALSE	ukb-d-D05	6	90976768	0.000196645	361194	0.602096	DCIS	Diagnoses - main ICD10: D05 Carcinoma in situ of breast	Diagnoses - main ICD10: D05 Carcinoma in situ of breast || ||	TRUE	igd	NA	NA	NA	NA	NA	NA	NA	90976768	3.41e-21	0.0162601	28515	6	eqtl-a-ENSG00000100346	CACNA1I	TRUE	reported	textfile	2	1	TRUE
rs10010688	T	A	T	A	-0.131227	2.21e-05	0.699776	0.691605	FALSE	TRUE	FALSE	ukb-d-D05	4	1588848	0.000163697	361194	0.892706	DCIS	Diagnoses - main ICD10: D05 Carcinoma in situ of breast	Diagnoses - main ICD10: D05 Carcinoma in situ of breast || ||	TRUE	igd	NA	NA	NA	NA	NA	NA	NA	1588848	3.57e-24	0.0129379	10896	4	eqtl-a-ENSG00000013810	TACC3	TRUE	reported	textfile	2	1	TRUE
rs13112920	C	T	C	T	0.0921605	-0.000199423	0.208075	0.179478	FALSE	FALSE	FALSE	ukb-d-D05	4	1526026	0.000210128	361194	0.342592	DCIS	Diagnoses - main ICD10: D05 Carcinoma in situ of breast	Diagnoses - main ICD10: D05 Carcinoma in situ of breast || ||	TRUE	igd	NA	NA	NA	NA	NA	NA	NA	1526026	3.09e-10	0.0146414	9825	4	eqtl-a-ENSG00000013810	TACC3	TRUE	reported	textfile	2	1	TRUE
rs146594798	T	C	T	C	0.297845	-0.000245721	0.0187532	0.0230651	FALSE	FALSE	FALSE	ukb-d-D05	4	1766881	0.000520917	361194	0.637134	DCIS	Diagnoses - main ICD10: D05 Carcinoma in situ of breast	Diagnoses - main ICD10: D05 Carcinoma in situ of breast || ||	TRUE	igd	NA	NA	NA	NA	NA	NA	NA	1766881	1.05e-11	0.0438034	10333	4	eqtl-a-ENSG00000013810	TACC3	TRUE	reported	textfile	2	1	TRUE
rs149110519	T	C	T	C	-0.178663	-0.000895496	0.0526158	0.0357554	FALSE	FALSE	FALSE	ukb-d-D05	6	144385777	0.000410047	361194	0.0289714	DCIS	Diagnoses - main ICD10: D05 Carcinoma in situ of breast	Diagnoses - main ICD10: D05 Carcinoma in situ of breast || ||	TRUE	igd	NA	NA	NA	NA	NA	NA	NA	144385777	1.91e-11	0.0266153	10586	6	eqtl-a-ENSG00000013810	TACC3	TRUE	reported	textfile	2	1	TRUE
rs6852065	T	C	T	C	0.378939	-0.000163366	0.578182	0.578261	FALSE	FALSE	FALSE	ukb-d-D05	4	1684409	0.000153205	361194	0.286279	DCIS	Diagnoses - main ICD10: D05 Carcinoma in situ of breast	Diagnoses - main ICD10: D05 Carcinoma in situ of breast || ||	TRUE	igd	NA	NA	NA	NA	NA	NA	NA	1684409	1e-200	0.011622	14263	4	eqtl-a-ENSG00000013810	TACC3	TRUE	reported	textfile	2	1	TRUE
rs10010970	C	T	C	T	0.216167	0.000162348	0.413854	0.426922	FALSE	FALSE	FALSE	ukb-d-D05	4	74631066	0.000153267	361194	0.289486	DCIS	Diagnoses - main ICD10: D05 Carcinoma in situ of breast	Diagnoses - main ICD10: D05 Carcinoma in situ of breast || ||	TRUE	igd	NA	NA	NA	NA	NA	NA	NA	74631066	3.51e-73	0.0119464	25527	4	eqtl-a-ENSG00000169429	CXCL8	TRUE	reported	textfile	2	1	TRUE
rs10187424	C	T	C	T	0.0863023	-7.96e-05	0.420816	0.427468	FALSE	FALSE	FALSE	ukb-d-D05	2	85794297	0.000153011	361194	0.602943	DCIS	Diagnoses - main ICD10: D05 Carcinoma in situ of breast	Diagnoses - main ICD10: D05 Carcinoma in situ of breast || ||	TRUE	igd	NA	NA	NA	NA	NA	NA	NA	85794297	7.41e-13	0.0120337	25646	2	eqtl-a-ENSG00000169429	CXCL8	TRUE	reported	textfile	2	1	TRUE
rs11189181	G	A	G	A	-0.0870547	6.4e-05	0.297492	0.323249	FALSE	FALSE	FALSE	ukb-d-D05	10	99144154	0.000161783	361194	0.692323	DCIS	Diagnoses - main ICD10: D05 Carcinoma in situ of breast	Diagnoses - main ICD10: D05 Carcinoma in situ of breast || ||	TRUE	igd	NA	NA	NA	NA	NA	NA	NA	99144154	2.12e-11	0.0129985	25531	10	eqtl-a-ENSG00000169429	CXCL8	TRUE	reported	textfile	2	1	TRUE
rs149110519	T	C	T	C	-0.321043	-0.000895496	0.0526158	0.0357554	FALSE	FALSE	FALSE	ukb-d-D05	6	144385777	0.000410047	361194	0.0289714	DCIS	Diagnoses - main ICD10: D05 Carcinoma in situ of breast	Diagnoses - main ICD10: D05 Carcinoma in situ of breast || ||	TRUE	igd	NA	NA	NA	NA	NA	NA	NA	144385777	9.87e-34	0.0265204	19697	6	eqtl-a-ENSG00000169429	CXCL8	TRUE	reported	textfile	2	1	TRUE
rs1951703	C	T	C	T	0.627988	-0.000483474	0.925346	0.936134	FALSE	FALSE	FALSE	ukb-d-D05	4	74572039	0.000312139	361194	0.121405	DCIS	Diagnoses - main ICD10: D05 Carcinoma in situ of breast	Diagnoses - main ICD10: D05 Carcinoma in situ of breast || ||	TRUE	igd	NA	NA	NA	NA	NA	NA	NA	74572039	6.58e-179	0.0220191	24595	4	eqtl-a-ENSG00000169429	CXCL8	TRUE	reported	textfile	2	1	TRUE
rs2158799	G	C	G	C	0.0713426	3.71e-05	0.625845	0.608278	FALSE	TRUE	FALSE	ukb-d-D05	7	28277107	0.000155838	361194	0.8117	DCIS	Diagnoses - main ICD10: D05 Carcinoma in situ of breast	Diagnoses - main ICD10: D05 Carcinoma in situ of breast || ||	TRUE	igd	NA	NA	NA	NA	NA	NA	NA	28277107	6.34e-09	0.0122848	25531	7	eqtl-a-ENSG00000169429	CXCL8	TRUE	reported	textfile	2	1	TRUE
rs35979828	T	C	T	C	-0.195535	-0.000300875	0.0571059	0.0690612	FALSE	FALSE	FALSE	ukb-d-D05	12	54685880	0.000297987	361194	0.312644	DCIS	Diagnoses - main ICD10: D05 Carcinoma in situ of breast	Diagnoses - main ICD10: D05 Carcinoma in situ of breast || ||	TRUE	igd	NA	NA	NA	NA	NA	NA	NA	54685880	2.18e-14	0.0255963	23798	12	eqtl-a-ENSG00000169429	CXCL8	TRUE	reported	textfile	2	1	TRUE
rs56330463	C	T	C	T	-0.0750399	8.23e-05	0.582097	0.550594	FALSE	FALSE	FALSE	ukb-d-D05	5	148200011	0.000153442	361194	0.591577	DCIS	Diagnoses - main ICD10: D05 Carcinoma in situ of breast	Diagnoses - main ICD10: D05 Carcinoma in situ of breast || ||	TRUE	igd	NA	NA	NA	NA	NA	NA	NA	148200011	4.75e-10	0.0120507	25531	5	eqtl-a-ENSG00000169429	CXCL8	TRUE	reported	textfile	2	1	TRUE
rs56388170	T	G	T	G	0.180296	2.08e-05	0.289189	0.291445	FALSE	FALSE	FALSE	ukb-d-D05	7	28724374	0.000167793	361194	0.901208	DCIS	Diagnoses - main ICD10: D05 Carcinoma in situ of breast	Diagnoses - main ICD10: D05 Carcinoma in situ of breast || ||	TRUE	igd	NA	NA	NA	NA	NA	NA	NA	28724374	1.75e-43	0.0130393	25317	7	eqtl-a-ENSG00000169429	CXCL8	TRUE	reported	textfile	2	1	TRUE
rs7210990	A	C	A	C	0.243392	0.000209695	0.481977	0.475273	FALSE	FALSE	FALSE	ukb-d-D05	17	16170764	0.000151776	361194	0.167093	DCIS	Diagnoses - main ICD10: D05 Carcinoma in situ of breast	Diagnoses - main ICD10: D05 Carcinoma in situ of breast || ||	TRUE	igd	NA	NA	NA	NA	NA	NA	NA	16170764	1.42e-95	0.0117337	25531	17	eqtl-a-ENSG00000169429	CXCL8	TRUE	reported	textfile	2	1	TRUE
rs10012819	C	G	C	G	-0.312088	0.000375704	0.107074	0.126044	FALSE	TRUE	FALSE	ukb-d-D05	4	1324758	0.000227851	361194	0.0991676	DCIS	Diagnoses - main ICD10: D05 Carcinoma in situ of breast	Diagnoses - main ICD10: D05 Carcinoma in situ of breast || ||	TRUE	igd	NA	NA	NA	NA	NA	NA	NA	1324758	3.29e-60	0.0190684	28757	4	eqtl-a-ENSG00000090316	MAEA	TRUE	reported	textfile	2	1	TRUE
rs141435876	C	T	C	T	0.521403	-8.53e-06	0.0163074	0.0207159	FALSE	FALSE	FALSE	ukb-d-D05	4	1415113	0.000537732	361194	0.987342	DCIS	Diagnoses - main ICD10: D05 Carcinoma in situ of breast	Diagnoses - main ICD10: D05 Carcinoma in situ of breast || ||	TRUE	igd	NA	NA	NA	NA	NA	NA	NA	1415113	7.64e-29	0.0467865	26743	4	eqtl-a-ENSG00000090316	MAEA	TRUE	reported	textfile	2	1	TRUE
rs73188348	T	C	T	C	0.3029	-0.000611194	0.0256776	0.0322789	FALSE	FALSE	FALSE	ukb-d-D05	4	1094745	0.000440388	361194	0.165182	DCIS	Diagnoses - main ICD10: D05 Carcinoma in situ of breast	Diagnoses - main ICD10: D05 Carcinoma in situ of breast || ||	TRUE	igd	NA	NA	NA	NA	NA	NA	NA	1094745	7.13e-16	0.0375419	16992	4	eqtl-a-ENSG00000090316	MAEA	TRUE	reported	textfile	2	1	TRUE
rs10013807	G	A	G	A	0.271047	-0.00013222	0.851312	0.838763	FALSE	FALSE	FALSE	ukb-d-D05	4	114693150	0.000208878	361194	0.526734	DCIS	Diagnoses - main ICD10: D05 Carcinoma in situ of breast	Diagnoses - main ICD10: D05 Carcinoma in situ of breast || ||	TRUE	igd	NA	NA	NA	NA	NA	NA	NA	114693150	3.98e-60	0.0165724	30077	4	eqtl-a-ENSG00000145349	CAMK2D	TRUE	reported	textfile	2	1	TRUE
rs13133676	C	T	C	T	0.173522	0.000218703	0.126821	0.139476	FALSE	FALSE	FALSE	ukb-d-D05	4	114450380	0.000218894	361194	0.317734	DCIS	Diagnoses - main ICD10: D05 Carcinoma in situ of breast	Diagnoses - main ICD10: D05 Carcinoma in situ of breast || ||	TRUE	igd	NA	NA	NA	NA	NA	NA	NA	114450380	2.15e-22	0.0178256	31569	4	eqtl-a-ENSG00000145349	CAMK2D	TRUE	reported	textfile	2	1	TRUE
rs56397733	G	A	G	A	-0.317859	-0.000489077	0.0223626	0.0204851	FALSE	FALSE	FALSE	ukb-d-D05	4	114620427	0.000534569	361194	0.360244	DCIS	Diagnoses - main ICD10: D05 Carcinoma in situ of breast	Diagnoses - main ICD10: D05 Carcinoma in situ of breast || ||	TRUE	igd	NA	NA	NA	NA	NA	NA	NA	114620427	2.49e-15	0.0401637	31123	4	eqtl-a-ENSG00000145349	CAMK2D	TRUE	reported	textfile	2	1	TRUE
rs77578393	G	A	G	A	0.511068	0.000147566	0.0942478	0.0977551	FALSE	FALSE	FALSE	ukb-d-D05	4	114708746	0.000255021	361194	0.562831	DCIS	Diagnoses - main ICD10: D05 Carcinoma in situ of breast	Diagnoses - main ICD10: D05 Carcinoma in situ of breast || ||	TRUE	igd	NA	NA	NA	NA	NA	NA	NA	114708746	2.72e-145	0.0199113	31569	4	eqtl-a-ENSG00000145349	CAMK2D	TRUE	reported	textfile	2	1	TRUE
rs10015449	A	G	A	G	-0.225558	0.000314945	0.0569444	0.0599525	FALSE	FALSE	FALSE	ukb-d-D05	4	25748571	0.000318601	361194	0.322896	DCIS	Diagnoses - main ICD10: D05 Carcinoma in situ of breast	Diagnoses - main ICD10: D05 Carcinoma in situ of breast || ||	TRUE	igd	NA	NA	NA	NA	NA	NA	NA	25748571	1.29e-18	0.025613	31355	4	eqtl-a-ENSG00000091490	SEL1L3	TRUE	reported	textfile	2	1	TRUE
[truncated: 24,959 more rows]

## Sheet: Table S7
Table S7: Estimates of causal effect of genes on DCIS
[truncated: 26,127 more rows]

## Sheet: Table S8
Table S8: Heterogeneity analysis of SNPs
[truncated: 10,586 more rows]

## Sheet: Table S9
Table S9: Horizontal pleiotropy in mendelian randomization analysis of DCIS
[truncated: 5,412 more rows]

[truncated: 3 more sheets: Table S10, Table S11, Table S12]
